# Supplementary material for: Transcriptomic dynamics of breast cancer progression in the MMTV-PyMT mouse model
Source: BMC Genomics. 2017 Feb 17;18:185. doi: 10.1186/s12864-017-3563-3 (PMC5316186; doi:10.1186/s12864-017-3563-3)
Supplement: Additional file 2: — Table S1–S4. DEGs from the four stages. Table S5. Genes in the WGCNA modules. Table S6. RNA expression and protein staining scores from The Human Protein Atlas. (XLSX 181 kb) [file 12864_2017_3563_MOESM2_ESM.xlsx]

## Sheet: Sheet1
Table S1. DEGs from hyperplasia stage
up-expression		down-expression
Cdc45		H19
Igsf5		Cav2
Hddc2		Axin2
Tpd52l1		Ccnd2
Wap		Drp2
Btn1a1		Bcl6b
Wfdc18		Clec10a
Rmnd5b		Comt
Nhp2		Fap
Lsr		Pparg
Ube2c		Sep1
Ell2		Pdgfb
Tnk1		Zfp385a
Csn3		Abhd15
Marveld3		Serpinf1
Folr1		Mmp14
Tbc1d8		S100a6
Ap1m2		Col6a1
Fkbp11		Agpat3
Ier3		Sema6b
Sec14l2		Ramp2
Cp		Efnb2
Rps6ka1		Acp5
Calr		Cnn1
Nqo1		Col18a1
Hlf		Col1a1
Etv1		Dlx3
Ptpn6		Fkbp10
Emg1		Hoxc8
Clcn3		Lrp3
Bid		Cpa3
Chn2		Slc1a5
Crabp2		Vwf
Thop1		Vsig2
Slc2a9		Esam
Mcm5		Grik3
Ddx39		Gria3
Bcas2		Rab34
Slc30a4		Slc39a13
Ctns		Celf2
Clint1		Nr1h3
Fblim1		Peg3
Atp6v1b1		Zim1
Ggt1		Angptl4
Cdc20		Dyrk1b
Epha2		Axl
Neu1		Prkd1
Clic1		Tmem143
Rab25		Jag2
Derl3		Epdr1
G0s2		Plin4
Slc38a3		Pla1a
Rassf1		Adgre5
Apol7a		Lamb1
Slc5a1		Cd36
Aim1l		Bcam
Ehf		Prkar2b
Etv5		Klf4
Surf4		Lipe
Hmgb3		Plag1
2310057J18Rik		Fcgrt
Lbp		Inmt
Dyrk3		Dusp3
Scube1		Prodh
Vps53		Slc25a1
Traf4		Crot
Aldoc		Man1a
Stac2		Gys1
Cdc6		Mmd
Rab11fip4		Ssbp2
Slc35c2		Ptrf
Ada		Akt2
Serinc3		Zak
Eya2		Col5a3
Uchl5		Angptl2
Shroom1		Atn1
Cldn7		Hif3a
Ikzf1		9330159F19Rik
Wwc1		Ndrg2
E2f2		Sgce
Rab3d		Aqp1
Rnf145		Ccl24
Cyb561		Sh2b2
Syne4		Cadm3
Frk		Slc1a3
Fuca2		Mlxipl
Perp		Nid1
Arfgef3		Prkaca
Aim1		Por
Pkib		Igf1r
Cdk1		Mef2c
Arg1		Mrvi1
Enpp3		Tmod4
Map7		Sqrdl
Fgd6		Rcn1
Hsp90b1		Htra1
Slc5a8		Cbfa2t3
2010107G23Rik		Fbln1
Slc29a3		Tek
Thap2		Neurl1a
Gabrp		Atp1a2
Phlda1		Casq1
Appl2		Pcdha11
Nudcd2		Cav1
Hmmr		Twist2
Hus1		Tcap
Tcn2		Cers4
Xbp1		Rbfox1
Galnt10		Gprc5b
Srebf1		Cd163
Atp6v1c2		Tmem184b
Pik3cg		Rarres2
Fam20a		Nav1
Id2		Eya4
Mboat2		Ebf3
Rrm2		Adssl1
Grhl1		Adam19
Lig3		Dhdh
Itgb4		Gltp
Llgl2		Scarf2
Cpd		Steap4
Lrrc59		Retn
Rab15		Adgrl1
Fut8		Ptprs
Tc2n		Zfp651
Dcaf4		Tmem175
Fos		Clip3
Tgfb3		Zswim7
Hsp90aa1		Bicc1
Cinp		Tppp3
Ippk		Abca1
2010111I01Rik		Pcolce2
Slc28a3		Cd83
Golm1		Mocs2
Glrx		Lpl
Srd5a1		Lama5
Marveld2		Eps8
Ocln		Rxrg
Iqgap2		Adamtsl4
Jmy		Gatsl2
Elovl7		Celsr1
Acox2		Fli1
Cdhr1		Stard13
Ero1l		Hsd11b1
Spata13		Cd34
Lcp1		Cmah
Pbk		Plcg1
Uchl3		Cntnap1
Grhl2		Cd300lg
Sqle		Timp2
Rangap1		Rarb
Vdr		Igfbp4
Litaf		Rhbdl3
Cldn1		Mmp9
Il1rap		Pltp
Tsta3		Slc12a7
Kif21a		Slc12a4
Sidt1		Jph2
Slc7a4		Mfng
Sdf2l1		Pmp22
Tfrc		Ksr1
Ildr1		Gpx3
Clic6		Cuedc1
Lalba		Mapt
Faim2		Gid4
Scn8a		Ypel2
Krt18		Adora2b
Nus1		Slc2a4
Wrb		Sparc
Serinc2		Tbx3
Kcnk5		Tnfsfm13
Creld2		Acsl1
Igf2r		Lsp1
Tnfrsf12a		Myh11
Slc29a1		Unc45b
Guca1a		Pank3
Trem2		Mb
Ehd3		Alox12e
Xdh		Arrb1
Abca3		Ccl6
Mcfd2		Plod1
Hn1l		Scn1b
Dsc2		Dpep1
Epb41l4a		Aoc3
Mal2		Sec14l4
Sec11c		Tlcd1
Ldlrad4		Gyg
Nars		Rcn3
Lmnb1		Pdk4
Psat1		Esr1
Fam111a		Plagl1
Fen1		Slc16a10
Cdc42bpg		Rev3l
Ankrd22		Lama4
Stambpl1		Lama2
Lipa		Dcn
Gldc		Rhobtb1
Chka		Ikbip
Lao1		Myb
Slc1a1		Moxd1
Aldh18a1		Tmcc3
Gk		Timp3
P4hb		Igf1
Sectm1a		Dram1
Flnb		Aifm2
Sat1		Vsir
Ptprj		Srgap1
Shmt2		Egfr
Urah		Avpr1a
Hras		Ptprb
Eps8l2		Rab36
Rps6ka6		Grb10
Tyms		Mknk2
Rassf3		Col6a2
Homer2		Adarb1
Pdia4		Slc36a2
Fam20c		Lyrm7
Nop16		Stc2
Myo5b		Shc2
Tram1		Sptbn1
Hspd1		Sgcd
Sgol2a		Gfpt2
Tex30		Jade2
Ptpn18		Kremen1
Col9a1		Tnip1
Igfbp5		Gatsl3
Abcb6		Igfbp3
Tnfrsf11a		Efemp1
Tfcp2l1		Aebp1
Pigr		Pgam2
Pycr2		Acaca
Mpzl1		Fam49a
Esrrg		Lpin1
Bpnt1		Nrcam
Atf3		Abca8b
Mcm10		Klhl29
Hsd17b7		Fkbp1b
Itga8		Rnf144a
St6galnac6		Adcy3
Cel		Pxdn
Lcn2		Mmp28
Hspa5		Mrc2
Galnt3		Adap2
Hat1		Pecam1
Stk39		Aspa
Prrg4		Acox1
Elf5		Cygb
Gatm		Coro6
Duoxa1		Ankrd40
Tyro3		Cacna1g
Smox		Cacnb1
Pcna		Nr1d1
Slc20a1		Myh10
Sec23b		Tshr
Acss1		Gstz1
Fam110a		Nova1
Aurka		Pygl
Chmp4c		Serpina3n
Car2		Arg2
Gss		Galnt16
Ect2		Smoc1
Nbea		Fbln5
Serp1		Asb2
Slc35a3		Akr1c18
Papss1		Net1
Gpr89		Aldh6a1
Bnipl		Vash1
Clca3a2		Meg3
Slc35a1		Tnfaip2
Smc2		Kif26a
Nans		Gli3
Bspry		Irf4
B4galt1		Gcnt2
Unc13b		Hivep1
Dnajc6		Mcur1
Slc5a9		Cap2
Ttc39a		Id4
Hook1		Aspn
Tfap2c		Ogn
Slc2a1		Pdlim7
Kif2c		Tppp
Nasp		Irx4
Pik3r3		Plk2
Tspan1		Rasgrf2
Lurap1		Emb
Rad54l		Fgf10
Slc30a2		Fam107a
Sytl1		Il6st
Cdca8		BC067074
Rpa2		Nid2
Smpdl3b		Samd4
Arhgef19		Peli2
Padi2		Anxa11
Car6		Rnase4
Prom1		Btd
Pi4k2b		Galnt15
Slc34a2		Sema3g
Spp1		Tsc22d1
Dck		Rgcc
Chek2		Ephx2
Mad1l1		Trim35
Rasal1		Dpysl2
Fam3c		Ebf2
Aass		Sorbs3
Asns		Bmp1
Mogs		Gfra2
Rpn1		Scel
Chl1		C6
A2m		Npr3
Fam234b		Sema5a
Srgap3		Cmbl
Etnk1		Ankrd33b
Cmas		Ctnnd2
Ergic2		Laptm4b
Cd9		Ank
Ercc2		Matn2
Pglyrp1		Osr2
Rhpn2		Has2
Iqgap1		Col14a1
Anapc15		Tef
Tmc5		Enpp2
Nucb2		Parvb
Pgm2l1		C1qtnf6
Chrdl2		Adamts20
Dkkl1		Slc38a4
Prss8		Rapgef3
Plk1		Pmm1
Rrm1		Hdac7
Atp6ap2		Hoxc5
Ano1		Ppp1r1a
Slc6a14		Srl
Stk26		Gpt
Arhgef6		Dgat1
Ebp		Oplah
Brcc3		Grina
Pbdc1		Gpihbp1
Col4a5		Lynx1
Acsl4		Arsa
Cdkl5		Shank3
Rnf128		Alcam
Frg1		Cblb
Galnt7		Cd200
Scrg1		Ccdc80
Sorbs2		Gbe1
Ufsp2		Zbtb20
Tlr3		St3gal6
6430548M08Rik		Klhl22
Crispld2		Arhgap31
Ifi30		Popdc2
Atp13a1		Osbpl11
4931406C07Rik		Fstl1
Taf1d		Abcc5
St14		Mylk
Dixdc1		Adcy5
Plet1		Adipoq
Tmprss4		Robo1
Dpagt1		Adamts1
Myo1e		Adamts5
Sh3bgrl2		Igfbp6
Car12		Sncg
Cmtm6		Abcc1
Ltf		Fhl1
Trib1		P3h3
Deb1		Serping1
Abhd5		Parp3
Trf		Nfatc4
Manf		Rab12
Qars		Slc22a3
1700025G04Rik		Mpc1
Mansc1		Pde10a
Cyb5r4		Thbs2
Rims3		Vegfa
Sox10		Clic5
Atp1a1		Pi16
Lpcat2		Epb41l3
Shf		Myom1
Duox1		Emilin2
Ptprf		Clip4
Frrs1		Lbh
Arhgef5		Crim1
Myo5c		Cyp1b1
Ucp2		Cacna1h
Slc16a2		Epas1
Kcnk1		C3
Pqlc1		Tmem204
Atp2c2		Dusp1
Emid1		Svil
Slc26a2		Pkdcc
Plcg2		Cdh2
Tmem30b		Lims2
Zfp395		Lama3
Exph5		Arap3
Hid1		Gabbr1
Dusp5		Ppp2r2b
Ttc22		Dpysl3
Rtkn		Lox
Secisbp2l		Spire1
Egln3		Fbn2
Spcs2		Slc27a6
Thyn1		Camk2a
Capn5		Pdgfrb
Melk		Cyb5a
Plppr3		Fads3
Tdp2		Pcsk5
Apex1		Syt7
Parp2		Aldh1a7
Qsox2		Gm16437
Calm2		Acy3
Tmem184a		Pcx
Rps27l		Apba1
Mrpl41		Papss2
Clca2		Vldlr
Hk1		Ehbp1l1
Wdr62		Vegfb
Tspan15		Lgals12
Lrg1		Gpam
Tmprss13		Rbp4
Tmem97		Plce1
Jade3		Sorbs1
Cnnm4		Col17a1
Esyt3		Ablim1
Fgd3		Hspa12a
Wnk2		Hdgfrp3
Igsf8		Fasn
Atp13a4		Slc16a3
P3h2		Hexa
Gmds		Zfhx4
Osbpl7		Pfkfb1
Cyp24a1		Atp10a
Polr3k		Itga7
Trps1		Gdf11
Nudcd1		Mmp19
Rap1gap2		Esyt1
Nipal2		Aatk
Anpep		Cyp2e1
Zfp503		Ifitm3
Adgrg6		Pnpla2
1110008P14Rik		Phkg1
Zfp750		Pde8a
Tgfb2		Cpeb1
Exosc2		Podxl
Mocos		Pfkfb4
Usp53		Col7a1
Lmbrd2		Crispld1
Slc44a3		Itih5
Cited2		Clec3b
Slc7a5		Slco3a1
Bmf		Pgm2
Hey1		Nrp1
5330417C22Rik		Prkar1b
Timd2		Pdgfa
Gyltl1b		Unc5a
Spns2		Hk3
Ranbp17		Sox17
Hmgn1		Adhfe1
Klc3		Lactb2
Esrp1		Idh1
Osbpl10		Adam23
Arhgef38		Nrp2
Npnt		Acadl
Pde9a		Col5a2
Arhgap11a		Col3a1
Adgrf1		Tmeff2
Thoc6		Fn1
Rap1gap		Speg
Ssr2		Des
Shtn1		Obsl1
Ccnb1		Rgs2
Mfsd6		Nr5a2
Gk5		Atp2b4
Stx3		Mr1
Tmtc4		Glul
Slc39a11		Lamc1
Lad1		Rgl1
Sytl3		Fam129a
Fhdc1		Dpt
Rassf4		Selp
Tbc1d22b		Prrx1
Ammecr1		Ralgps2
Slc26a9		Ptpn14
Sgsm3		Mark1
Specc1		Ppp2r5a
Dctpp1		Plxna2
Clspn		Phyh
Itpr3		Ddr2
Wdr55		Ccdc3
Garem		Rgs5
Wbp5		Vim
Map3k9		Plxdc2
Trim46		Pfkfb3
Tuba1c		Prkcq
Pgp		Eng
Acot6		Ak1
Ccdc64b		Slc25a25
S1pr2		Dnm1
Mgat2		Gbgt1
Fmn1		Acvr1c
Aqp5		Col5a1
Sowaha		Lamc3
Camsap3		Crat
Liph		Fam73b
Scml4		Zeb2
Wdr72		Hc
Sowahb		Gsn
Adra2c		Stom
Epcam		Grb14
Bricd5		Egfl7
Basp1		Agpat2
Paip2b		Gpsm1
Stard5		Abca2
Igfals		Neb
Lrrc8d		Cers6
Chrm3		Slc43a1
Gjb2		Tfpi
Kcnk6		Hoxd8
C77370		Sema6d
Gm5424		Fbn1
Slitrk4		Meis2
Cdc42se1		Tspan18
Fam83h		Slc28a2
Lrrc75b		Chst1
Cd24a		Map1a
Cdh19		Jag1
Cldn2		4930402H24Rik
Cldn4		Chac1
Lxn		Adam33
Foxi1		Ivd
Cracr2b		Rassf2
Zfp518a		Gpcpd1
Krt8		Prom2
Slc17a5		Cpxm1
Rpl36al		Cd93
H2afx		Cst3
Foxc1		Ccm2l
Hist2h2bb		Snta1
Ncald		Pkia
Cd14		Rbm38
Kctd14		Pck1
Dock8		Car3
Plpp2		Zbtb46
Cd177		Acss2
Bhlha15		Epb41l1
Tbc1d30		Mecom
Rexo4		Slc7a11
Glis3		Postn
Fes		Mbnl1
Ndfip2		Schip1
Sec61b		Bche
Dusp7		Dclk1
Sh2d4a		Mme
Skp2		Tbx15
Ceacam10		Slc6a17
Arfgap3		Npr1
Kcnn4		Fam198b
9130230L23Rik		Sfrp2
Ankrd24		Gucy1b3
Actn4		Ctso
S100a8		Enpep
St3gal5		Kcnq5
B4galt6		Dnajb4
AI504432		Ptgfr
Tmem154		Adam15
Ero1lb		Sema4a
Fxyd3		Pear1
Saa2		Cd1d1
Lepr		Ctsk
Megf6		Bcar3
Dhcr7		Tmem56
Rnf207		Ptbp2
Gm12715		Fam92a
Fdps		Decr1
Slc35e3		Gbp2
Nrg2		Tmod1
Tnfrsf19		Coro2a
Irx1		Col15a1
Hist1h4h		Murc
Blnk		Svep1
Nol4l		Pappa
Csn1s2a		Ptprd
Rpl7a		Mpdz
Ica1		Aqp7
Csn2		Tpm2
Crem		Npr2
Dppa1		Reck
Chil1		Bnc2
Hist1h4k		Plpp3
Snord118		Cachd1
Gm22973		Eps15
Gm23455		Tnfrsf1b
Slc31a2		Kcnq4
Scgb2b27		P3h1
Sptbn2		Mycl
Apol9b		Cyp4b1
Celsr2		Aldh4a1
Cgn		Hspg2
Zbtb10		Sema3c
Hist1h2ac		Map3k6
Hist1h2ae		Sema3a
Hist1h2bj		Cdk14
Hist1h4n		Prkag2
Mpzl3		Per3
Cldn3		Abcb1b
Csn1s1		Nos3
Rbm47		H6pd
Cited4		Rbp7
Ccnb1ip1		Mfn2
Hist1h2ai		Plch2
Fam84b		Mxra8
Gm10384		Cd38
Gm10044		Ablim2
Ripply1		Htra3
Hspe1		Pcdh7
Ttpa		Sgcb
Saa1		Klb
Plekhf1		Apbb2
Spint2		Pdgfra
Ceacam1		Tgfbr3
C5ar2		Agpat9
Bglap3		Bmp3
Pdzd8		Antxr2
Itpa		Nos1
B3galt5		Alb
4631405J19Rik		Cxcl15
Hist1h2bb		Areg
Gm10863		Rilpl1
Ass1		Pitpnm2
Arhgap8		Naaa
Gm2223		Cxcl9
St6galnac4		Stx2
Muc4		Aacs
Mettl21b		Lfng
Vamp7-ps		Fscn1
Ttc39aos1		Flt1
Gm13648		Col1a2
Plcxd2		Limk1
Tmem102		Pcolce
Gm6485		Ahcyl2
Tmem189		Adcyap1r1
Neat1		Fkbp9
Gm20554		Sspo
		Trim24
		Ptn
		Clcn1
		Trpv6
		Prdm5
		Adamts9
		Foxp1
		Aldh1l1
		Slc6a13
		Mfap5
		Plxnd1
		Tuba8
		Adipor2
		Plbd1
		Gys2
		Abcc9
		Sspn
		Rassf8
		Bcat1
		Cidec
		St8sia1
		Creld1
		Dennd5b
		Timp4
		Pianp
		Scnn1a
		Rtn2
		Dmpk
		Slc7a10
		Crtc3
		Plin1
		Nr2f2
		Synm
		Lrrc28
		Ryr1
		Me3
		Pde2a
		Pde3b
		Mylpf
		Aldoa
		Gdpd3
		Sult1a1
		Syt3
		Slco2b1
		Dgat2
		Micalcl
		Dkk3
		Tgfb1i1
		Stx4a
		Fgfr2
		Tacc2
		Tmem159
		Chst15
		Acsm5
		Stim1
		Dock11
		Elf4
		Slc9a9
		Syp
		Heph
		Stard8
		Efnb1
		Itm2a
		Srpx2
		Phka2
		Itgb1bp2
		Gabre
		Zfp275
		Pir
		G6pdx
		Mpp1
		Mcf2l
		Gas6
		Rasa3
		Myom2
		Adgra2
		Adrb3
		Eif4ebp1
		Col4a1
		Col4a2
		Dlc1
		Plat
		Ank1
		Slc7a2
		Ednra
		Slc25a4
		Pdlim3
		Cdh11
		Ces1f
		Mmp2
		St3gal2
		Il34
		Tmem38a
		Slc27a1
		Cdh13
		Pgr
		Cdh5
		Car7
		Acta1
		Egln1
		Jam3
		Trpc6
		Usp2
		Thy1
		Trim29
		Oaf
		Clmp
		Ets1
		St3gal4
		Cryab
		Tagln
		Robo4
		Mcam
		Pde4a
		Tmod2
		Gnb5
		Kank2
		Dock6
		Fam46a
		Nnmt
		Nrg4
		Stra6
		Loxl1
		Tpm1
		Rbpms2
		Lctl
		Me1
		Crtap
		Map4
		Pth1r
		Amotl2
		Ephb1
		Thsd7a
		Fhl3
		Pygm
		Colgalt2
		Syde1
		Ablim3
		Alas1
		Igdcc4
		Ank2
		Abcc4
		Pkd1
		Arhgef17
		Cspg4
		Rasgrp2
		Cdo1
		Afap1l1
		Pfkm
		Gas7
		Clec1a
		Triobp
		Card10
		Mgll
		Tie1
		Ttc28
		Hsf4
		Ptprm
		Kctd17
		Tnxb
		Ipo13
		Agl
		Gucd1
		Antxr1
		Armcx2
		Adamts15
		Ttc7b
		Rbfox2
		Apol6
		Ndn
		Stard9
		Akr1c14
		BC034090
		Dysf
		B3galt2
		Klf9
		Lgals3bp
		9430020K01Rik
		Fgd5
		Wbscr17
		Phka1
		Loxl2
		Gpc1
		Iqsec1
		Tmem132c
		Neurl1b
		Scara3
		Gjc1
		Hdx
		Ppp1r18
		Chst11
		Tiparp
		Dbn1
		Sema3f
		Ttyh2
		Dgkh
		Scn7a
		Art3
		Plvap
		Fam214a
		Pygo1
		Ushbp1
		Cebpa
		Zc3h12b
		Abi3bp
		Ssc5d
		Gnptab
		Hacd2
		Foxa1
		Tgfbi
		Eif1
		Krt17
		Acta2
		Twist1
		Pim3
		Palm
		Zhx3
		Cerk
		Pknox2
		Acss3
		Rusc2
		Colec12
		Hoxc9
		Znrd1as
		Igfbp7
		Lrrk2
		Macrod1
		Slc2a13
		Igsf10
		Glb1l2
		Arsi
		Lum
		Arhgap26
		Adamts2
		Sh3tc1
		Fxyd1
		Eepd1
		Hspb6
		Wnt4
		Dchs1
		Nfkbid
		Tmem71
		Tns2
		Frem2
		Sh3glb1
		Scd1
		Sik2
		Aff3
		Myom3
		Islr
		Fgf2
		4930578C19Rik
		Spon2
		Tbc1d2b
		Cib2
		Plekhg2
		Adgrl3
		Kcnk2
		Cdkn1c
		Inf2
		Cisd1
		Limch1
		Ppp1r16b
		Tgm2
		Cpe
		Egr2
		Ankrd9
		Ssh2
		Acer2
		Cntln
		Hspb2
		Cdon
		Rbm24
		Snrk
		Notch3
		Pde4dip
		Spag4
		Prkab2
		Fam198a
		Hoxa7
		Hrc
		Sobp
		Hoxa5
		Slc22a23
		Galnt18
		Snx10
		Kcnh2
		Ankrd35
		Dennd2a
		Tmem255b
		Olfml2b
		C1s1
		Atf5
		Ift172
		Saxo2
		Akap12
		Capn8
		Slc35f1
		Fam65a
		Dock10
		Tm6sf1
		Degs1
		Fsd2
		Dgki
		Lpar1
		Mybpc2
		Dsel
		Angptl6
		Alpk3
		Lmx1b
		Sema6c
		Man2a2
		Sccpdh
		Pdk2
		Cpq
		F13a1
		Prune2
		Adgrl4
		Orm1
		Lgi2
		Megf9
		Rftn1
		C130074G19Rik
		Prss23
		Dse
		Myo9a
		Rbms3
		Prex1
		Strip2
		Sdk1
		Zer1
		Plekhg5
		Cercam
		Arhgap29
		Lrrc17
		Tmem120a
		Fgl2
		Eva1c
		Spsb1
		Rhbdd2
		Dag1
		Mrap
		Hip1
		Tbc1d16
		Dtx4
		Ginm1
		Ptger3
		Negr1
		Rbms2
		Cacna2d1
		Maob
		Fmo2
		Fmo1
		Lrp1
		Gbp7
		Sema3d
		Gbp2b
		Ndufa4l2
		Btnl9
		Stac3
		Cul9
		Il7
		Fam102b
		Plekha4
		Pitpnc1
		Ltbp4
		Adam22
		Gstm2
		Abcb1a
		Plekhg1
		Oaz2
		Apobec2
		St8sia4
		Sh3pxd2b
		Rcsd1
		Begain
		Igsf21
		Abhd4
		Iqsec2
		Ccdc8
		Cyyr1
		Elovl6
		Katnal1
		Atp1b2
		Cldn5
		Hibch
		Mmrn2
		Piezo2
		Hspb8
		Sepw1
		Prelp
		Sdk2
		Nlrp5-ps
		Gucy1a2
		Kctd12b
		Pcca
		Pnpla3
		Rasl12
		Pgm5
		Kirrel
		Tmem45b
		Pde3a
		Enc1
		Mapk1ip1
		Abca9
		Phlda3
		Abca8a
		Shisa4
		Acacb
		2010003K11Rik
		Kank3
		Uggt2
		Dzip1
		Cmklr1
		Pm20d1
		Itga1
		Stab1
		Osbpl6
		Dennd4b
		Mgat3
		Adora1
		Reln
		Abcb4
		Golga7b
		Pbxip1
		Dcst1
		Ypel3
		Jph1
		Ppp1r3a
		Id1
		Gpr153
		Hecw2
		Flt3
		Egflam
		Sbk1
		Synpo
		A530016L24Rik
		Exoc3l
		B3galnt1
		Filip1l
		2510009E07Rik
		Tril
		Rbm20
		Kcns3
		Col6a6
		Adamtsl5
		Adgrd1
		Ackr3
		Aplnr
		Lacc1
		Rin3
		Shisa2
		Rasip1
		Fzd1
		Abca6
		Zfp354c
		Prkce
		S1pr1
		Bola3
		Insig1
		Lhfpl2
		Zfp423
		Tmem88
		Kcnk13
		Kcna5
		Penk
		Zfp629
		Smtnl2
		Fam179a
		A430105I19Rik
		Adra1a
		Pcdhb8
		Sdpr
		Clec9a
		Cd109
		Tusc5
		She
		AI464131
		Sox18
		Scn4b
		Cox17
		Kctd4
		Ar
		Cxxc5
		Fat4
		Rhoj
		4921506M07Rik
		Ckap4
		Gm5815
		Kcne4
		Flrt2
		Cmya5
		Arl4a
		Adamts12
		Als2cr12
		Ust
		Fcgbp
		Samd9l
		Rnf150
		Sned1
		Ccdc88b
		Gimap6
		Tshz2
		Kcna1
		Arxes2
		Lmod1
		Entpd1
		Col6a3
		Dmrt2
		Nat8l
		Sacs
		Frmd6
		Osr1
		Mlf1
		Bdnf
		Fitm2
		8430408G22Rik
		Tmem136
		Phldb1
		Tmem252
		Igf2
		Rnf24
		Prex2
		Ndnf
		Oxtr
		Agtr1a
		Hcar1
		Tenm2
		Tsku
		Nckap5
		Fzd4
		Armcx4
		Suox
		Apol10b
		Agmo
		Slc25a44
		Evc2
		D8Ertd82e
		Synpo2
		Fam228b
		Kcnb1
		Trhde
		Zfp623
		Gja1
		Cited1
		Plcb1
		Msrb3
		Pcdh19
		Cacna1c
		Gfod1
		Pcdh1
		Ywhag
		Ccdc157
		AU021092
		Nlgn2
		Cxx1c
		Mest
		Sox6
		Pard3b
		Mtcl1
		Hbb-bs
		Mpp3
		Nrros
		Bmpr1b
		Nav2
		Map1b
		Reep1
		Prkcb
		Lamb2
		Cyp2j6
		Prkg1
		Arhgef15
		Ctif
		C130021I20Rik
		Gas1
		Arhgap20
		Cbx7
		Adamts19
		Tnfaip6
		Tcf4
		Sh3pxd2a
		Pde5a
		Krt15
		Ifi205
		Slfn5
		Tmem120b
		Ugt1a6a
		Adam12
		Gm4876
		Pla2r1
		Mettl7a1
		1600014C10Rik
		Emcn
		Lrrc8c
		Cntn1
		Smyd1
		Klf2
		C1ra
		Ntrk2
		Tead1
		Tns1
		Maf
		Cd47
		Soga1
		Zcchc24
		Timd4
		Hmcn2
		Gpc3
		Kbtbd11
		Ghr
		Ldoc1l
		Abcd2
		Irs1
		Fez2
		Slit3
		Med12l
		Cd248
		Adgrf5
		Fry
		Retsat
		Gulp1
		Usp13
		Acbd4
		Ces1d
		Inca1
		Slc35f3
		Ebf1
		Tmem140
		AB124611
		Arhgap24
		Ece1
		Gnai1
		Sema3b
		Palld
		Eml1
		Gstm1
		Kcnh1
		Spock2
		Phf21a
		Scp2-ps2
		Gpc6
		Thra
		Cds2
		Fam57b
		Frem1
		Pde1a
		Lep
		Aldoart1
		Mamld1
		Actg2
		Calcrl
		Dbp
		Ntng1
		Ptp4a3
		Chpt1
		Ifitm2
		Eno3
		Pla2g16
		B2m
		Mcpt4
		Retnla
		Cxcl12
		Hipk2
		Obscn
		Kalrn
		Cfd
		Myl1
		Qk
		Opcml
		Ifit3b
		Fabp4
		Phactr2
		Cfl2
		Kdr
		Cped1
		Numbl
		BC023105
		Aox1
		Gm13910
		Chadl
		Slc24a3
		Brpf3
		Fbln2
		Ano6
		mt-Nd1
		mt-Nd2
		mt-Co1
		mt-Nd4
		mt-Nd5
		mt-Cytb
		Mir99a
		Mir24-2
		Gm23849
		Tacc1
		Dhrs3
		Adamtsl1
		Serpina3c
		Nrxn3
		Zbtb16
		Hmcn1
		Ppp1r3c
		S1pr3
		Ankrd23
		Pi15
		Nnat
		Myl9
		Lgals1
		Flnc
		Cry2
		Marcks
		Tmem100
		Cacng7
		Ahnak
		9930111J21Rik2
		Hba-a1
		Cyp3a57
		Serpinh1
		Mn1
		Rasgrp3
		Arhgef10
		C1qtnf9
		Bscl2
		Csf2rb
		Apcdd1
		Fndc1
		Tuba1a
		Gm16439
		Gm10419
		Sod3
		Xlr3b
		H2-D1
		Gm10501
		Ppp1r12b
		Hbb-bt
		Adh1
		Amy1
		Ehd2
		2610203C20Rik
		Fam65c
		Arhgap40
		Foxs1
		Thbd
		Ankef1
		Hspa12b
		Fibin
		Heg1
		6330403L08Rik
		Nynrin
		Ly6a
		Gm23935
		Gm24270
		Acsf2
		Ighm
		Snord17
		Gm16485
		Dnm3os
		Bnip3
		Mup10
		Ifi27l2a
		Ly6c1
		Prnp
		Cyp4v3
		C1s2
		Gbp4
		Nhsl2
		40969
		Hoxa3
		Tmem182
		Gm14425
		Mrps36-ps2
		Glns-ps1
		Gm14032
		H2af-ps
		Fam220a
		Zfp703
		Trp53cor1
		Gm14236
		2610035D17Rik
		Ctcflos
		Gm24644
		Gm25911
		Mir1955
		Srpx
		Acad11
		Gm14027
		Eif4ebp3
		Klhl33
		Vgll3
		Gm20539
		Eif4e3

## Sheet: Sheet2
Table S2. DEGs from adenoma/MIN stage
up-expression		down-expression
Cdc45		H19
Narf		Cav2
Igsf5		Tbx2
Hddc2		Axin2
Tpd52l1		Ccnd2
Cdh1		Bcl6b
Ckmt1		Clec10a
Wap		Comt
Btn1a1		Tmprss2
Rpa1		Fap
Wfdc18		Pparg
N4bp3		Pdgfb
Nhp2		Zfp385a
Uhrf1		Itga5
Lsr		Hk2
Hars		Abhd15
Cct3		Serpinf1
Snd1		Kcnn3
Ell2		Car4
Tnk1		Mmp14
Csn3		Scn4a
Marveld3		Col6a1
Rin2		Agpat3
Folr1		Ramp2
Dbf4		Efnb2
Rgs20		Acp5
Snrpd1		Cnn1
Tiam1		Col18a1
Qtrt1		Col1a1
Mcm2		Hoxc8
Tbc1d8		Hoxc6
Ap1m2		Il16
Ier3		Lrp3
Sec14l2		Aif1l
Cp		Cpa3
Rps6ka1		Slc1a5
Kif20a		Vwf
Calr		Esam
Nqo1		Rab34
Dnmt1		Slc39a13
Etv1		Celf2
Clcn3		Nr1h3
Bid		Zim1
Chn2		Angptl4
Crabp2		Slc25a42
Nes		Dyrk1b
Thop1		Uck1
Cd44		Pon1
Slc2a9		Axl
Mcm5		Prkd1
Ddx39		Tmem143
Clint1		Jag2
Fblim1		Plin4
Atp6v1b1		Pla1a
Ggt1		Adgre5
Cdc20		Lamb1
Pvrl4		Cd36
Epha2		Bcam
Pola1		Prkar2b
Neu1		Klf4
Clic1		Lipe
Tinf2		Slc2a3
Homer1		Btbd2
Prpf31		Grik5
Rab25		Fcgrt
Derl3		Pex19
Slc38a3		Inmt
Apol7a		Dusp3
Slc5a1		Slc25a1
Aim1l		Crot
Ehf		Man1a
Kif11		Gys1
Etv5		Mmd
Slc41a1		Ssbp2
Surf4		Ptrf
Ppp1cb		Akt2
Slc25a13		Zak
Trabd		Col5a3
2310057J18Rik		Angptl2
Ncapg		Cacna1e
Lbp		Atn1
H3f3b		Hif3a
Scube1		9330159F19Rik
Sdc4		Ndrg2
Brca1		Etfb
Traf4		Sgce
Aldoc		Aqp1
Stac2		Ulk2
Rab11fip4		Ccl24
Slc35c2		Grap
Eya2		Dtx2
Uchl5		Rasa4
Kpna2		Sh2b2
Shroom1		Prlr
Cldn7		Cadm3
Ikzf1		Slc1a3
Cbx1		Mlxipl
Wwc1		Nid1
Rab3d		Prkaca
Rnf145		Por
Mydgf		Igf1r
Cyb561		Mef2c
Syne4		Mrvi1
Frk		Sqrdl
Fuca2		Trpv1
Perp		Htra1
Arfgef3		Ggt5
Aim1		Tek
Arg1		Slc4a3
Enpp3		Runx1t1
Map7		Abhd1
Fgd6		Slc5a6
Hsp90b1		Atp1a2
Slc5a8		Casq1
Gabrp		Pcdha11
Cobl		Cav1
Nav3		Id3
Appl2		Clstn3
Xpo1		Cers4
Hmmr		Gprc5b
Tcn2		Cd163
Trim11		Bmp7
Xbp1		Tmem184b
Galnt10		Rarres2
Srebf1		Syn2
Tom1l1		Nav1
Atp6v1c2		Ebf3
Pdia6		Psen2
Fam20a		Acaa1b
Ubxn2a		Adam19
Cmpk2		Plin5
Id2		Dhdh
Mboat2		Gltp
Rrm2		Scarf2
Itgb3		Mogat1
Lig3		Steap4
Slc9a3r1		Retn
Itgb4		Adgrl1
Llgl2		Ptprs
Cpd		Zfp651
Top2a		St3gal1
Fkbp3		Clip3
Pole2		Chp1
Mthfd1		Pigl
Sptb		Bicc1
Rab15		Dll1
Fut8		Nol3
Tc2n		Tppp3
Dcaf4		Lrrk1
Papln		Abca1
Tgfb3		Pcolce2
Hsp90aa1		Notch4
Cinp		Mocs2
Trim27		Lpl
Nedd9		Lama5
Ippk		Eps8
2010111I01Rik		Rxrg
Slc28a3		Adamtsl4
Golm1		Gatsl2
Marveld2		Celsr1
Ocln		Fli1
Hexb		Stard13
Thbs4		Hsd11b1
Acox2		Cd34
Ldb3		Cd274
Cdhr1		Cmah
Ero1l		Cntnap1
Spata13		Cd300lg
Lcp1		Timp2
Diaph3		Igfbp4
Pbk		Rhbdl3
Esco2		Pltp
Fam134b		Slc12a4
Grhl2		Jph2
Shcbp1		Mfng
Sqle		Pmp22
Atad2		Ywhab
Fam49b		Gpx3
Rangap1		Slc2a4
Vdr		Sparc
Litaf		Tbx3
Nubp1		Slc25a35
Cldn1		Acsl1
Il1rap		Lsp1
Kif21a		Sfrp5
Sidt1		Myh11
Cpox		Pank3
Slc7a4		Alox12e
Sdf2l1		Arrb1
Mfi2		Mfsd3
Tfrc		Slc25a22
Ildr1		Dpep1
Chaf1b		Aoc3
Clic6		Tlcd1
Lalba		Rcn3
Faim2		Pdk4
Nr4a1		Esr1
Krt18		Plagl1
Wrb		Slc16a10
Tmem52		Rev3l
Serinc2		Fyn
Kcnk5		Lama4
Creld2		Lama2
Igf2r		P4ha1
Smoc2		Dcn
Mmp25		Rhobtb1
Tnfrsf12a		Epb41l2
Slc29a1		Ifngr1
Slc37a1		Vnn3
Ttc27		Tmcc3
Eif2ak2		Nuak1
Hn1l		Timp3
Dsc2		Igf1
Pfdn1		Dram1
Bin1		Pbld2
Mal2		Aifm2
Lars		H2afy2
Sec11c		Pald1
Ptpn2		Ptprb
Ldlrad4		Grb10
Slc12a2		Mknk2
Rps14		Col6a2
Psat1		Glt8d2
Incenp		Adarb1
Tmem132a		Slc36a2
Fen1		Stc2
Cdc42bpg		Shc2
Ankrd22		Sptbn1
Lipa		Zfp354b
Kif20b		Sgcd
Gldc		Gfpt2
Chka		Ltc4s
Lao1		Jade2
Slc1a1		Kremen1
Cep55		Tnip1
Hells		Ogdh
Aldh18a1		Efemp1
Gk		Aebp1
P4hb		Pgam2
Alyref		Sep4
Sectm1a		Acaca
Flnb		Fam49a
Sat1		Lpin1
Prdx4		Abca8b
Ptprj		Klhl29
Padi4		Rnf144a
Ormdl2		Adcy3
Prim1		Pxdn
Shmt2		Mmp28
Irf7		Mrc2
Hras		Adap2
Eps8l2		Pecam1
Tyms		Cluh
Rassf3		Slc25a19
Homer2		Aspa
Pdia4		Acox1
Myo5b		Cygb
Tram1		Ankrd40
Nop58		Cacna1g
Sgol2a		Dlg4
Asnsd1		Nr1d1
Ptpn18		Myh10
Col9a1		Tshr
Ogfrl1		Gstz1
Igfbp5		Nova1
Xrcc5		Sav1
Tuba4a		Pygl
Ptma		Serpina3n
Tnfrsf11a		Smoc1
Slc35f5		9030617O03Rik
Mcm6		Fbln5
Tfcp2l1		Net1
Pigr		Acot2
Tmem63a		Entpd5
Pycr2		Aldh6a1
Mpzl1		Npc2
Nek2		Esrrb
Irf6		Meg3
Lamb3		Exoc3l4
Suv39h2		Tnfaip2
Mcm10		Kif26a
Itga8		Gli3
Fam129b		Irf4
St6galnac6		Gcnt2
Lcn2		Hivep1
Hspa5		Mcur1
Ifih1		Cap2
Sapcd2		Id4
Uap1l1		Aspn
Lrrc26		Ogn
Itgb6		Ptch1
Galnt3		Msx2
Hat1		Pdlim7
Stk39		Adcy2
Ssrp1		Tppp
Eif3m		Irx4
Prrg4		Plk2
Elf5		Rasgrf2
Cd82		Rgs7bp
Duoxa1		Fgf10
Wdr76		Fam107a
Tyro3		Il6st
Nusap1		Plpp1
Spint1		BC067074
Knstrn		Nid2
Smox		Samd4
Slc20a1		Peli2
Sec23b		Rnase4
Acss1		Galnt15
Tpx2		Sema3g
Aurka		Gdf10
Tpd52		Lats2
Car2		Dnajc15
Ccna2		Rgcc
Serp1		Ephx2
Tspan2		Trim35
Slc35a3		Dpysl2
Col11a1		Ebf2
Egf		Sorbs3
Papss1		Bmp1
Ifi44		Dmtn
Pmf1		Scel
Bnipl		Npr3
Ddah1		Adcy4
Sdcbp		Sema5a
Clca3a2		Cmbl
Slc35a1		Ctnnd2
Smc2		Laptm4b
Nans		Ank
Bspry		Matn2
Unc13b		Col14a1
Gne		Asap1
Mllt3		Ppara
Prkaa2		Tef
Dnajc6		Zc3h7b
Slc5a9		Deptor
Ttc39a		Enpp2
Hook1		C1qtnf6
Lrp8		Slc38a4
Slc2a1		Endou
Kif2c		Rapgef3
Prdx1		Hdac7
Nasp		Aco2
Pik3r3		Hoxc5
Tspan1		Ppp1r1a
Lurap1		Gpt
Rad54l		Apod
Stil		Dgat1
Cda		Oplah
Ddost		Grina
Slc30a2		Gpihbp1
Extl1		Lynx1
Sytl1		Arsa
Cdca8		Shank3
Padi2		Alcam
Car6		Cblb
Arhgef16		Ccdc80
Prom1		Snai2
Krtcap3		Gbe1
Pi4k2b		Zbtb20
Slc34a2		St3gal6
Ppat		Klhl22
Cdc7		Arhgap31
Spp1		Osbpl11
Tesc		Fstl1
Dck		Abcc5
Kntc1		Mylk
Ran		Adcy5
Pus1		Ehhadh
Chek2		Adipoq
Mad1l1		Robo1
Rasal1		Adamts1
Fam3c		Adamts5
Aass		Sod1
Tcaf2		Adcy6
Cct7		Gpd1
Kbtbd8		Pcdhga8
Mogs		Csad
Rpn1		Igfbp6
Chl1		Sncg
Ruvbl1		Akirin1
A2m		Abcc1
Bcl2l14		Fhl1
Mgp		P3h3
Srgap3		Serping1
Etnk1		Parp3
Cmas		Nfatc4
Ergic2		Slc22a3
Cd9		Thbs2
Tead4		Hcfc1r1
Fkbp4		Mut
Ercc2		Vegfa
Pglyrp1		Clic5
Rhpn2		Pi16
Tarsl2		Myom1
Anapc15		Emilin2
Tmc5		Lbh
Nucb2		Crim1
Stard10		Cyp1b1
Pgm2l1		Epas1
Dkkl1		C3
Pycard		Tmem204
Tead2		C2
Prss8		Lims2
Rrm1		Lama3
Mki67		Impact
Atp6ap2		Arap3
Ano1		Gabbr1
Slc6a14		Ppp2r2b
Stk26		Dpysl3
Arhgef6		Sncaip
Rbm3		Il17b
Brcc3		Pdgfrb
Magt1		Cyb5a
Col4a5		Fads3
Acsl4		Pcsk5
Rnf128		Aldh1a7
Rab11fip1		Ehd1
Galnt7		Pcx
Sap30		Papss2
Scrg1		Smarca2
Sorbs2		Vldlr
Casp3		Ehbp1l1
Got2		Vegfb
Cx3cl1		Lgals12
6430548M08Rik		Gpam
Crispld2		Rbp4
Taf1d		Plce1
St14		Sorbs1
Dixdc1		Ablim1
Plet1		Hspa12a
Tmprss4		Hdgfrp3
Hyou1		Fasn
Dpagt1		Nfkb2
Yipf2		Hexa
Ccnb2		Zfhx4
Sh3bgrl2		Pfkfb1
Ctsh		Tro
Car12		Dnase1l3
Ltf		Itga7
Trib1		Mmp19
Deb1		Esyt1
Vipr1		Aatk
Abhd5		Cyp2e1
Trf		Cox8b
Manf		Ifitm1
Traip		Pnpla2
Oas2		Pde8a
Mansc1		Cpeb1
Fanca		Podxl
Rims3		Arhgef9
Sox10		Hadha
C330027C09Rik		Crispld1
Atp1a1		Itih5
BC016579		Clec3b
Lpcat2		Slco3a1
Shf		Pgm2
Duox1		Nrp1
Ptprf		Sox17
Mif		Adhfe1
Rtp4		Gsta3
Frrs1		Lactb2
Arhgef5		Idh1
Myo5c		Adam23
Smyd5		Nrp2
Slc16a2		Rftn2
Kcnk1		Acadl
Pqlc1		Col5a2
Atp2c2		Col3a1
Tspan8		Il1r1
Emid1		Tmeff2
Usp54		Plekhb2
Slc26a2		Fn1
Plcg2		Glb1l
Smc4		Speg
Tmem30b		Des
Ifit1		Obsl1
Zfp395		Srgap2
Exph5		Atp2b4
Hid1		Glul
Slc41a2		Lamc1
Ppm1h		Rgl1
Dusp5		Fam129a
Tle2		Adck3
Ncaph		Capn2
Rtkn		Opn3
Rrp12		Rgs7
Secisbp2l		Adcy10
Egln3		Dpt
G2e3		Prrx1
Fignl1		Ralgps2
Capn5		Ptpn14
Melk		Lpgat1
Plppr3		Ppp2r5a
Tmtc2		Plxna2
Adamtsl2		Phyh
Zranb3		Ddr2
Kctd1		Ccdc3
Siah2		Rgs5
Calm2		Vim
Megf11		Pip4k2a
Ppfibp2		Plxdc2
Nop14		Pfkfb3
Ttll7		Stxbp1
Tubb4b		Eng
Rps27l		Slc25a25
Ssx2ip		Dnm1
Dna2		Gpd2
Clca2		Acvr1c
Hk1		Col5a1
Tspan15		Lamc3
Slc35b2		Crat
Tmprss13		Fam73b
2210407C18Rik		Sh3glb2
Ddx1		Zeb2
Tacc3		Hc
Cnnm4		Gsn
Wdhd1		Stom
Nme1		Egfl7
Esyt3		Agpat2
Fgd3		Fcna
Wnk2		Abca2
Atp13a4		Neb
F11r		Dpp7
Ttk		Hnmt
Mpp6		Zfp385b
Srcin1		Slc43a3
Cyp24a1		Slc43a1
Ctss		Tfpi
Trps1		Hoxd8
Rap1gap2		Cat
Nipal2		Pamr1
Prc1		Sema6d
Anpep		Meis2
Zfp503		Tspan18
Adgrg6		Slc28a2
Fanci		Chst1
Zfp750		Map1a
Mocos		Jag1
Exo1		4930402H24Rik
Trim14		Adam33
Cited2		Siglec1
Timeless		1700037H04Rik
Slc7a5		Ivd
2810417H13Rik		Rassf2
Hey1		Cd93
5330417C22Rik		Cst3
Timd2		Pck1
Spns2		Gnas
Ranbp17		Car3
Hmgn1		Zbtb46
Klc3		Acss2
Esrp1		Epb41l1
Arhgef10l		Gnb4
Arhgef38		Mecom
Npnt		Mccc1
Ostc		Anxa5
Elmo1		Postn
Pde9a		Mbnl1
Arhgap11a		Bche
Adgrf1		Dclk1
Thoc6		Etfdh
Rap1gap		Mme
Ssr2		Tbx15
Shtn1		Hmgcs2
B4galnt3		Npr1
Ccnb1		Fam198b
Mfsd6		Lrrc39
Gk5		Vcam1
Sox5		Hadh
Slc39a11		Gucy1b3
Utp15		Ctso
Lad1		Enpep
Fhdc1		Kcnq5
Mcm3		Ptgfr
Macc1		Adam15
Rassf4		Pear1
Ammecr1		Cd1d1
Tmc7		Fmo5
Cilp		Bcar3
Specc1		Tmem56
Tbc1d8b		Asph
Leo1		Decr1
Clspn		3110043O21Rik
AA986860		Tmod1
Itpr3		Coro2a
Garem		Col15a1
Wbp5		Invs
Apobr		Svep1
Trim46		Pappa
Rasef		Hsdl2
Il17re		Ptprd
Tuba1c		Mpdz
Psapl1		Aqp7
Pgp		Tpm2
Ccdc64b		Npr2
Mgat2		5430416O09Rik
Fmn1		Reck
Aqp5		Bnc2
Il20rb		Plpp3
Dsg2		Cachd1
Camsap3		St3gal3
Smim7		Nfia
Liph		Gpx7
Scml4		Podn
Wdr72		Scp2
Shroom2		Cpt2
Proser2		Kcnq4
Epcam		P3h1
Bricd5		Mycl
Mms22l		Ptch2
Basp1		Cyp4b1
Paip2b		Aldh4a1
Mrps12		Hspg2
Stard5		Sema3c
Chrm3		Map3k6
Stxbp6		Hgf
Kcnk6		Casp9
C77370		Cdk14
Gm5424		Prkag2
Slitrk4		Per3
Cdc42se1		Nos3
Cystm1		H6pd
Fam83h		Rbp7
Lrrc75b		Mfn2
Pla2g4f		Mxra8
Cd24a		Cd38
Cdh19		Htra3
Cldn2		Pcdh7
Hist1h2be		Evc
Cldn4		Mapre3
Mis18bp1		Klb
Yipf6		Apbb2
Foxi1		Pdgfra
Cracr2b		Tgfbr3
Rnf149		Agpat9
Cdca2		Slc10a6
Nr1h5		Bmp3
Krt8		Antxr2
Hist1h1a		Nos1
Fzd9		Alb
Orai1		Areg
Rpl36al		Pitpnm2
H2afx		Naaa
Foxc1		Cxcl9
Tor1aip2		Stx2
Tmem37		Aldh2
Muc15		Aacs
Slc29a4		Lfng
Hist2h2bb		Fscn1
Prkca		Flt1
Fam160a1		Col1a2
Eml5		Tspan12
Ercc6l		Pcolce
Taf7		Agfg2
Ncald		Akr1b8
Kctd14		Ahcyl2
Dock8		Adcyap1r1
Plpp2		Fkbp9
Cd177		Trim24
Bhlha15		Ptn
Tbc1d30		Prdm5
Cx3cr1		Adamts9
Ezr		Frmd4b
Hist1h1d		Foxp1
Hook2		Plxna1
Oas1a		Klf15
Nup107		Aldh1l1
Glis3		Tmem43
Fes		Slc6a13
Sec61b		Ret
Tanc2		Mfap5
Dusp7		Plxnd1
Sh2d4a		Gabarapl1
Pkp3		Adipor2
Ceacam10		Plbd1
Kcnn4		Gys2
Spcs3		Abcc9
Sh3bp2		Sspn
9130230L23Rik		Rassf8
Hmgb2		Cidec
Phactr1		Creld1
Actn4		Dennd5b
Zfp101		Timp4
Spink5		Pianp
S100a8		Scnn1a
Npm3		Tspan9
Pla2g4a		Ckm
Tmem154		Rtn2
Gm7536		Dmpk
Ero1lb		Nova2
Fxyd3		Slc7a10
Npm1		Pcsk6
Saa2		Plin1
Fam136a		Nr2f2
Bloc1s2		Synm
Megf6		Pde2a
Hist1h2bg		Pde3b
Rnf207		Gdpd3
Tmed9		Sult1a1
Rps27a-ps2		Atp2a1
Mfsd4		Slco2b1
Slc27a4		Dgat2
Eif4a1		Tgfb1i1
Nrg2		Fgfr2
Adgrg3		Cdr2
0610040J01Rik		Vwa3a
Hist1h4i		Tmem159
Hist1h4c		Chst15
Dmkn		Oat
Irx1		Acsm5
Hist1h4h		Stim1
Blnk		Dock11
Rps7		Elf4
Inadl		Fgf13
Csn1s2a		Syp
Rpl7a		Heph
Actg1		Stard8
Nol7		Efnb1
Slco1a5		Itm2a
Hist1h2bh		Chrdl1
Chil1		Phka2
Gm26448		Gpm6b
Snord118		Arhgap6
Gm22973		Syap1
Slc31a1		Zfp275
Slc31a2		Car5b
Wdr6		Pir
Scgb2b27		Figf
Serpinb5		G6pdx
Rps15a-ps5		Mpp1
Eif1ax		Mcf2l
Hist1h4j		Rasa3
Sptbn2		Angpt2
Cep152		Adgra2
Sars		Adrb3
Celsr2		Eif4ebp1
Cgn		Col4a1
Hist1h4b		Col4a2
Hist1h3e		Dlc1
Hist1h4f		Plat
Hist1h2bj		Tenm3
Hist1h2ah		Slc7a2
Hist1h4n		Klhl2
Hist1h3c		Ednra
Slfn9		Pdlim3
Fam57a		Nkd1
Cldn3		Cdh11
Rbm47		Gpt2
BC016548		Ces1f
Cited4		Mmp2
Hist1h2ai		Il34
Fam84b		Slc27a1
Ptrh2		Cdh13
Gm10384		Pgr
Slfn2		Cdh5
Gm10044		Cyb5b
Ripply1		Bmper
Ttpa		Acta1
Saa1		Egln1
Plekhf1		Jam3
Spint2		Aplp2
Ceacam1		Pdgfd
C5ar2		Thy1
Spc24		Oaf
Bglap3		Sc5d
Arrdc3		Clmp
B3galt5		St3gal4
4631405J19Rik		Ppp2r1b
Hist1h2bb		Cryab
Gm10863		Tagln
Ass1		Robo4
1700024P16Rik		Mcam
Fam174b		Scg3
Arhgap8		Tmod2
St6galnac4		Gnb5
Rab26		Kank2
Gm7308		Dock6
Esrp2		Itga11
Ttc39aos1		Nnmt
Ftx		Idh3a
Gm13648		Crabp1
Neat1		Nrg4
		Etfa
		Stra6
		Loxl1
		Hcn4
		Plscr4
		Rbpms2
		Lctl
		Me1
		Crtap
		Map4
		Pth1r
		Amotl2
		Rab6b
		Mst1r
		Slc25a20
		Thsd7a
		Colgalt2
		Syde1
		Sbspon
		Ablim3
		Alas1
		Igdcc4
		Ank2
		Prr5l
		Abcc4
		Arhgef17
		Ccdc85a
		Fbxo21
		Cspg4
		Ucp3
		Rasgrp2
		Fkbp1a
		Mycbp2
		Cdo1
		Gas7
		Phldb2
		Card10
		Mgll
		Tie1
		Myh2
		Ttc28
		Hsf4
		Ptprm
		Kctd17
		Gstt2
		Tnxb
		Prrg3
		Antxr1
		Adamts15
		Ppip5k1
		Ttc7b
		Idua
		Apol6
		Ndn
		Stard9
		Akr1c14
		B3galt2
		Ston1
		Fgg
		Klf9
		Map9
		Gucy1a3
		9430020K01Rik
		Fgd5
		Ypel4
		Tpst1
		Loxl2
		Igsf9b
		Cpne2
		Neurl1b
		Scara3
		Gjc1
		Ptpn13
		Myo5a
		Ppp1r18
		Chst11
		Tiparp
		Zyg11a
		Ankrd12
		Cacna1a
		Ttyh2
		Dgkh
		Scn7a
		Art3
		Plvap
		Fam214a
		Filip1
		Pygo1
		Ushbp1
		Tmem106a
		Cebpa
		Dcbld2
		Mitf
		Fam124a
		Abi3bp
		Ssc5d
		Gnptab
		Hacd2
		Foxa1
		Kcnc2
		Acta2
		Twist1
		Pim3
		Palm
		Zhx3
		Cerk
		Acss3
		Rusc2
		Fam65b
		Igfbp7
		Lrrk2
		Slc2a13
		Igsf10
		Glb1l2
		Npy1r
		Lum
		Arhgap26
		Greb1
		Adamts2
		Sh3tc1
		Fxyd1
		Chst12
		Eepd1
		Mgat4b
		Wnt4
		Dchs1
		Acaa2
		Trim67
		Tns2
		Xpnpep2
		Frem2
		Prkcdbp
		Sh3glb1
		Scd1
		Ralgapa2
		Sik2
		Aff3
		Islr
		Zfyve28
		Fgf2
		Itih2
		Tbcel
		Letmd1
		4930578C19Rik
		Spon2
		Icam1
		Tbc1d2b
		Slc18b1
		Fbxo27
		Plekhg2
		Atoh8
		Kcnk2
		Cdkn1c
		Inf2
		Fam13a
		Ppp1r16b
		D630003M21Rik
		Tgm2
		Egr2
		Scarb1
		1110032A03Rik
		Acer2
		Nod1
		Mturn
		Cntln
		Cdon
		Camk4
		Rbm24
		Snrk
		Notch3
		Ormdl3
		Enpp6
		Fam126b
		Scarf1
		Mical2
		Sobp
		Slc22a23
		Snx10
		Kcnh2
		Sesn1
		Txlng
		Trp53inp2
		Rras
		Txnip
		Dennd2a
		Olfml2b
		Tbkbp1
		C1s1
		Rgs4
		Atf5
		Akap12
		Capn8
		Fam65a
		Dock10
		Tm6sf1
		Degs1
		Fsd2
		Lpar1
		Dsel
		Lmx1b
		Man2a2
		Irs2
		Cnst
		Pdk2
		Bmp6
		St6galnac5
		Rsad1
		F13a1
		Prune2
		Akap7
		Adgrl4
		Orm1
		Npepl1
		Megf9
		C130074G19Rik
		Prdm16
		Cntnap2
		Tmem135
		Dse
		Rcan2
		Rbms3
		Strip2
		Zer1
		Ldb2
		Arhgap29
		Lrrc17
		Tmem120a
		Fgl2
		Rhbdd2
		Mrap
		Hip1
		Tbc1d16
		Dtx4
		Ifi203
		Ginm1
		Ptger3
		Negr1
		Rbms2
		Cacna2d1
		Abcc8
		Maob
		Fmo2
		Fmo1
		Tm7sf3
		Lrp1
		Daam2
		Dnm3
		Btnl9
		Alx4
		Cul9
		Fam102b
		Plekha4
		Slc26a10
		Ltbp4
		Adam22
		Gstm2
		Abcb1a
		St8sia4
		Sh3pxd2b
		Il17rd
		Kcna2
		Erg
		Tmem205
		Mgl2
		Trim62
		Iqsec2
		Nbl1
		N4bp2l1
		Cyyr1
		Elovl6
		Katnal1
		Atp1b2
		Cldn5
		Mmrn2
		Piezo2
		Hspb8
		Sepw1
		Prelp
		Kctd12b
		Pcca
		Pnpla3
		Rasl12
		Coro2b
		Kirrel
		Tspo
		Tmem45b
		Pde3a
		Enc1
		Abca9
		Phlda3
		Abca8a
		Acacb
		Kank3
		Uggt2
		Ssh1
		Dzip1
		Cmklr1
		Adrbk2
		Itga1
		Stab1
		Tnfrsf14
		Zmym6
		Adora1
		Reln
		Golga7b
		Pla2g6
		Dcst1
		Ypel3
		Id1
		Gpr153
		Hecw2
		Egflam
		Hic1
		A530016L24Rik
		Fam13c
		Filip1l
		Otud1
		Tril
		Rai2
		Ecm2
		Kcns3
		Col6a6
		Adamtsl5
		Adgrd1
		Gpr146
		Ackr3
		Aplnr
		Adig
		Rin3
		Lncpint
		Zfand3
		Ackr2
		Rasip1
		Cnrip1
		Zbtb7c
		Fzd1
		Abca6
		Prkce
		S1pr1
		Asxl3
		Insig1
		Lhfpl2
		Zfp423
		Hcar2
		Kcna5
		Mc2r
		Penk
		Pid1
		Cdc42ep2
		Col27a1
		Adra1a
		Clec14a
		Sdpr
		Rprml
		Tusc5
		She
		Ccbe1
		B430212C06Rik
		Sox18
		Scn4b
		Kctd4
		Ar
		Fat4
		A530053G22Rik
		Rhoj
		4921506M07Rik
		Ppp1r3b
		Vat1l
		Irs3
		Kcnv2
		Ctdspl
		Arl4a
		Rnf152
		Adamts12
		Als2cr12
		Zcchc5
		Ust
		Rnf150
		Sned1
		Gimap6
		Tshz2
		Kcna1
		Arxes2
		Tenm4
		Entpd1
		Col6a3
		Dmrt2
		Nat8l
		Crebrf
		Frmd6
		Ric3
		Arxes1
		Osr1
		Gli2
		Bdnf
		Fitm2
		8430408G22Rik
		Nrip1
		Phldb1
		Dcun1d3
		Rnf24
		Prex2
		Oxtr
		Agtr1a
		Pdp1
		Hcar1
		Kcnk3
		Lix1l
		Syt12
		Tenm2
		Rarres1
		Nckap5
		Fzd4
		Armcx4
		Arhgap23
		Suox
		Rasd1
		Ppp1r3d
		Tdrp
		Agmo
		Evc2
		D8Ertd82e
		Synpo2
		Kif7
		Pcdh20
		Fam171a1
		Kcnb1
		Trhde
		Gja1
		Olfml1
		Cited1
		Plcb1
		Msrb3
		Islr2
		Ffar2
		Pcdh19
		Cacna1c
		Gfod1
		Ywhag
		Ttn
		Nlgn2
		Mest
		Sox6
		Pard3b
		Mtcl1
		Hbb-bs
		Ankrd44
		Trpm3
		Nav2
		St6galnac3
		Dlg2
		Map1b
		Cyp2j6
		Prkg1
		Arhgef15
		C130021I20Rik
		Gas1
		Jam2
		Aldh1a1
		Cbx7
		Adamts19
		Tcf4
		Sh3pxd2a
		Tll1
		Ech1
		Pde5a
		Krt15
		Syne3
		Ffar4
		Lifr
		Slfn5
		Tmem120b
		Gimap4
		Ugt1a6a
		Adam12
		Gm4876
		Pla2r1
		Mettl7a1
		1600014C10Rik
		Emcn
		Lrrc8c
		Cntn1
		Klf2
		C1ra
		Wdr86
		Ntrk2
		Tmem245
		Tead1
		Tns1
		Maf
		Cd47
		Soga1
		Zcchc24
		Hmcn2
		Dach1
		Gpc3
		Kbtbd11
		Ghr
		Abcd2
		Per2
		Irs1
		Fez2
		Myh1
		Slit3
		Med12l
		Cd248
		Adgrf5
		Mpz
		Fry
		Retsat
		Gulp1
		Sipa1
		Acbd4
		Ces1d
		Myh4
		Slc35f3
		Ebf1
		Tmem140
		Arhgap24
		Cep170
		Ece1
		Gnai1
		A830018L16Rik
		Abat
		Sema3b
		Adtrp
		Palld
		Eml1
		Gstm1
		Kcnh1
		Spock2
		Gpr182
		Gpc6
		Thra
		Cds2
		Col13a1
		Vwa8
		Sh2d3c
		Frem1
		Ntrk3
		Pde1a
		Lep
		Hadhb
		Calcrl
		Dbp
		Ntng1
		Adamts14
		Chpt1
		Samd5
		Mfap2
		Pla2g16
		Cd302
		Slc4a4
		Mcpt4
		Retnla
		Cxcl12
		Hipk2
		Obscn
		Cyp2d22
		Kalrn
		Cfd
		Rufy4
		Qk
		Fabp4
		Ganc
		Phactr2
		Acadm
		Kdr
		Cped1
		Sox7
		Numbl
		Cyp26b1
		Wscd2
		Syne2
		Aox1
		Ccdc102a
		Gm13910
		Slc24a3
		Gm6498
		4430402I18Rik
		Paqr9
		Gimap8
		mt-Rnr1
		mt-Rnr2
		mt-Nd1
		mt-Nd2
		mt-Co1
		mt-Nd4
		mt-Nd5
		mt-Nd6
		mt-Cytb
		Sepp1
		Mir99a
		Tacc1
		Cd209b
		2610305D13Rik
		Dhrs3
		Serpina3c
		Nrxn3
		Tecpr1
		Zbtb16
		Hmcn1
		S1pr3
		Pi15
		Nnat
		Blcap
		Myl9
		Lgals1
		Shroom4
		Zfp467
		Flnc
		Selenbp1
		Marcks
		Ahnak
		Hba-a1
		Mfhas1
		Cyp3a57
		Serpinh1
		Fam217b
		Rasgrp3
		Arhgef10
		C1qtnf9
		Fam189a2
		Bscl2
		Csf2rb
		Apcdd1
		Fndc1
		Tuba1a
		Gm16439
		Spef2
		Gm10419
		Sod3
		1810058I24Rik
		Ecscr
		Hbb-bt
		Adh1
		Amy1
		Ehd2
		2610203C20Rik
		Arhgap40
		Thbd
		Ankef1
		Hspa12b
		Inafm2
		Fibin
		AW112010
		Gm10800
		Heg1
		Pde11a
		Nynrin
		Ly6a
		Gpx4
		Gm23935
		Gm24270
		Acsf2
		Ighm
		Gm16485
		Dnm3os
		Bnip3
		Gm4070
		Gm14420
		Ifi27l2a
		Ly6c1
		Prnp
		Kcnip3
		Cyp4v3
		Gbp4
		Gm21981
		Nhsl2
		Tmem182
		Tmem243
		Glns-ps1
		Gm15376
		Ctsf
		Gm13340
		Akt2-ps
		Gm25291
		Gm13111
		B430219N15Rik
		Gm16751
		Zfp703
		Gm14236
		Gm12002
		Isoc2a
		Ctcflos
		4933406I18Rik
		Gm25911
		Gm24727
		Fcor
		Gm16168
		Srpx
		Acad11
		Ugt1a2
		Ugt1a9
		4930523C07Rik
		Gypc
		A930018M24Rik
		Vgll3
		Mpc1-ps
		Gm6665
		Gbp11
		Gm24514
		Eif4e3

## Sheet: Sheet3
Table S3. DEGs from early carcinoma stage
up-expression		down-expression
Narf		Cav2
Hddc2		Cox5a
Tpd52l1		Ngfr
Cdh1		Axin2
Ckmt1		Dlat
Wap		Ccnd2
Btn1a1		Dgke
Wfdc18		Clec10a
Rmnd5b		Comt
Zfp276		Dbt
Uhrf1		Tmprss2
Lsr		Fap
Ube2c		Pparg
Ell2		Pdgfb
Tnk1		Itga5
Csn3		Hk2
Marveld3		Abhd15
Tcirg1		Serpinf1
Rin2		Car4
Rtcb		Mmp14
Folr1		Col6a1
Spag5		Cfp
Rgs20		Agpat3
Tiam1		Sema6b
Mien1		Ramp2
Tbc1d8		Acp5
Ap1m2		Cnn1
Ier3		Col18a1
Sec14l2		Nrip2
Cp		Fkbp10
Rps6ka1		Hoxc8
Kif20a		Hoxc6
Nqo1		Cldn15
Ppfia3		Il16
Dnmt1		Lrp3
Etv1		Cpa3
Ptpn6		Slc1a5
Bid		Vwf
Dnajb11		Esam
Stxbp2		Acp2
Chn2		Celf2
Mapk13		Nr1h3
Crabp2		Zim1
Thop1		Angptl4
Slc2a9		Ncan
Mcm5		Slc25a42
Pafah1b3		Uck1
Ddx39		Axl
Kit		Tmem143
Slc30a4		Jag2
Ctns		Plin4
Clint1		Pla1a
Fblim1		Adgre5
Atp6v1b1		Lamb1
Ggt1		Cd36
Crip2		Bcam
Cdc20		Prkar2b
Pvrl4		Klf4
Epha2		Lipe
Gtf2h1		Car11
Cnp		Grik5
Neu1		Fcgrt
Ddah2		Pex19
Clic1		Inmt
Pou2f2		Dusp3
Rab25		Prodh
Rps15a		Slc25a1
Derl3		Man1a
Slc38a3		Gys1
Apol7a		Mmd
Slc5a1		Ssbp2
Ehf		Ptrf
Kif11		Akt2
Etv5		Zak
Tvp23b		Col5a3
Surf4		Angptl2
Galns		Atn1
Trabd		9330159F19Rik
2310057J18Rik		Large
Gata3		Ndrg2
Gnrh1		Etfb
Ncapg		Sgce
Lbp		Aqp1
Lonrf3		Hdac9
Sertad4		Dlst
H3f3b		Rasa4
Scube1		Sh2b2
Vps53		Prlr
Traf4		Letm1
Aldoc		Cadm3
Stac2		Slc1a3
Rab11fip4		Mlxipl
Slc35c2		Nid1
Serinc3		Prkaca
Hist1h2bc		Por
Erbb3		Igf1r
Shroom1		Mef2c
Cldn7		Mrvi1
Ikzf1		Tmod4
Wwc1		Cs
Ywhah		Sqrdl
Rab3d		Htra1
Rnf145		Ggt5
Ap4m1		Cbfa2t3
Mydgf		Fbln1
Cyb561		Tek
Calr3		Runx1t1
Tmc4		Abhd1
Syne4		Slc5a6
Frk		Sod2
Fuca2		Atp1a2
Arfgef3		Cav1
Aim1		Dio2
Cdk1		Cpt1c
Arg1		Id3
Enpp3		Mid1ip1
Map7		Clstn3
Ctgf		Cers4
Fgd6		Gprc5b
Slc5a8		Cd163
Gabrp		Bmp7
Nav3		Tmem184b
Cpm		Rarres2
Phlda1		Nav1
Aldh1l2		Sdhb
Appl2		Kdsr
Pfkl		Hyal1
Hmmr		Ebf3
Gnb2l1		Psen2
Tns3		Acaa1b
Pes1		Adam19
Ccdc117		Dhdh
Xbp1		Gltp
Galnt10		Scarf2
Srebf1		Mogat1
Tom1l1		Steap4
Atp6v1c2		Retn
Fam20a		Cdh23
Id2		Adgrl1
Mboat2		Zfp651
Rrm2		St3gal1
Grhl1		Chp1
Itgb3		Trpv4
Lig3		Cox6c
Slc9a3r1		Bicc1
Itgb4		Csf1
Srp68		Nol3
Llgl2		Tppp3
Fam64a		Lrrk1
Cpd		Cyp2j9
Aurkb		Sash1
Ntn1		Pcolce2
Top2a		Notch4
Pole2		Mocs2
Rab15		Lpl
Fut8		Eps8
Tc2n		Nfe2l2
Dcaf4		Rxrg
Papln		Adamtsl4
Tgfb3		Gatsl2
Hsp90aa1		Fli1
Nedd9		Stard13
Ippk		Hsd11b1
2010111I01Rik		Ndufa1
Mxd3		Cd34
Prelid1		Cd274
Slc28a3		Cmah
Golm1		Sulf1
Trip13		Cntnap1
Marveld2		Cd300lg
Ocln		Mpp2
Elovl7		Cacnb4
Depdc1b		C1qtnf1
Serinc5		Timp2
Erbb2ip		Igfbp4
Acox2		Wfdc2
Map3k1		Mmp9
Cdhr1		Pltp
Dnajc9		Slc12a4
Txndc16		Jph2
Spata13		B4galt5
Lcp1		Mfng
Diaph3		Pmp22
Pbk		Ywhab
Slc39a14		Gpx3
Atp12a		Cuedc1
Grhl2		Slc2a4
Khdrbs3		Acadvl
Xrcc6		Sparc
Vdr		Tbx3
Litaf		Slc25a35
Cldn1		Acsl1
Il1rap		Lsp1
Sidt1		Myh11
Cpox		Pank3
Sdf2l1		P4ha2
Mfi2		Slc25a22
Tfrc		Scrn1
Ildr1		Dpep1
Clic6		Aoc3
Lalba		Gyg
Faim2		Rcn3
Racgap1		Pdk4
Asic1		1110001J03Rik
Krt18		Esr1
Slc38a1		Plagl1
Serinc2		Utrn
Kcnk5		Mical1
Creld2		Slc16a10
Cdca3		Fyn
Tiam2		Lama4
Mmp25		Echdc1
Tnfrsf12a		Lama2
Slc29a1		Lin7a
Ptk7		P4ha1
Slc37a1		Dcn
Ndc80		Rhobtb1
Mcfd2		Epb41l2
Hn1l		Moxd1
Slc39a7		Ifngr1
Dsc2		Vnn3
Epb41l4a		Ndufa12
Atat1		Tmcc3
Gm8615		Nuak1
Mal2		Timp3
Lars		Igf1
Sec11c		Dram1
Ldlrad4		Sycp3
Rps14		Aifm2
Psat1		Vsir
Incenp		Srgap1
Ms4a7		Dock2
Tmem132a		Ptprb
Fen1		Rab36
Cdc42bpg		Adora2a
Ankrd22		Mknk2
Stambpl1		Col6a2
Lipa		Adarb1
Kif20b		Slc36a2
Tjp2		Stk10
Gldc		Nprl3
Chka		Stc2
Lao1		Shc2
Cep55		Sptbn1
P4hb		Slc22a4
Sectm1a		Sgcd
Flnb		Gfpt2
Sat1		Ltc4s
Prdx4		Jade2
Itgb8		Tnip1
Ormdl2		Igfbp3
Pa2g4		Ogdh
Urah		Efemp1
Hras		Aebp1
Eps8l2		Sep4
Asl		Acaca
Rps6ka6		Rock2
Rassf3		Fam49a
Homer2		Lpin1
Zfp282		Abca8b
Pdia4		Klhl29
Tram1		Rnf144a
Eef1b2		Adcy3
Nop58		Dnajc27
2010300C02Rik		Efr3b
Ptpn18		Pxdn
Col9a1		Ccl11
Nhej1		Mmp28
Igfbp5		Adap2
Abcb6		Pecam1
Tnfrsf11a		Cluh
Tfcp2l1		Slc25a19
Pigr		Aspa
Klhl12		Acox1
Tmem63a		Cygb
Pycr2		Ankrd40
Spta1		Cacna1g
Mpzl1		Nr1d1
Cenpf		Myh10
Esrrg		Tshr
Lamb3		Gstz1
Nuf2		Nova1
Itga8		Pygl
Fam129b		Serpina3n
St6galnac6		Arg2
Lcn2		Galnt16
Hspa5		Smoc1
Gca		Pcnx
Strbp		9030617O03Rik
Sapcd2		Asb2
Galnt3		Net1
Hat1		Acot2
Stk39		Aldh6a1
Ccdc34		Meg3
Prrg4		Tnfaip2
Elf5		Kif26a
Gatm		Ryr2
Cd82		Gli3
Duoxa1		Irf4
Nusap1		Gcnt2
Spint1		Mcur1
Casc5		Id4
Knstrn		Aspn
Pcna		Ogn
Sec23b		Auh
Acss1		Msx2
Fam110a		Pdlim7
Tpx2		Cxcl14
Fam210b		Tppp
Aurka		Irx4
Tpd52		Plk2
Car2		Rasgrf2
Col9a3		Rgs7bp
Src		Fgf10
Wisp2		Il6st
Skil		BC067074
Ocstamp		Fst
Ccna2		Nr1d2
Nbea		Oxsm
Serp1		Glud1
Gpsm2		Nid2
Dennd2d		Plau
Slc35a3		Samd4
Col11a1		Peli2
Trim2		Pnp
Papss1		Rnase4
Cks1b		Hacl1
Iqgap3		Galnt15
Fbxw7		Sema3g
Bnipl		Gdf10
Tacr3		Lats2
Clca3a2		Tsc22d1
Lmo4		Dnajc15
Slc35a1		Rgcc
Smc2		Ephx2
Nans		Trim35
Tnc		Dpysl2
Bspry		Ebf2
Zdhhc21		Sorbs3
B4galt1		Bmp1
Epb41l4b		Dmtn
Unc13b		Dok2
Dnajc6		Gfra2
Slc5a9		Sucla2
Ttc39a		Ednrb
Hook1		Scel
Echdc2		Oxct1
Lrp8		Npr3
Col9a2		Adcy4
Tfap2c		Sema5a
Slc2a1		Cmbl
Nasp		Ankrd33b
Tspan1		Laptm4b
Lurap1		Ank
Cda		Matn2
Ddost		Derl1
Tmem54		Has2
Slc30a2		Col14a1
Extl1		Asap1
Sytl1		Ppara
Arhgef19		Tef
Padi2		Deptor
Car6		Enpp2
Ctnnbip1		Adamts20
Lrrc47		Ndufa6
Prkcz		Slc38a4
Prom1		Rapgef3
Sorcs2		Hdac7
Trmt44		Aco2
Fosl2		Hoxc5
Krtcap3		Ppp1r1a
Cenpa		Srl
Pi4k2b		Gpt
Slc34a2		Cyc1
Rhoh		Dgat1
Amtn		Oplah
Spp1		Grina
Tesc		Gpihbp1
Shroom3		Lynx1
Kntc1		Mapk12
Cct6a		Arsa
Rasal1		Shank3
Fam3c		Alcam
Aass		Cblb
Epha1		Ccdc80
Mad2l1		Gbe1
Cct7		Zbtb20
Mogs		St3gal6
Chl1		Popdc2
Sec61a1		Osbpl11
A2m		Abcc5
Fam234b		Mylk
Srgap3		Adcy5
Etnk1		Dirc2
Cmas		Adipoq
Cd9		Robo1
Ercc2		Adamts1
Pglyrp1		Adamts5
Rhpn2		Sod1
Iqgap1		Gpd1
Anapc15		Slc4a8
Tmc5		Pcdhga8
Nucb2		Igfbp6
Stard10		Sncg
Plekhb1		Akirin1
Cln3		Noct
Chrdl2		Abcc1
Dkkl1		Fhl1
Tead2		Serping1
Prss8		Parp3
Plk1		Nfatc4
Rrm1		Rab12
Mki67		Pcbp4
Atp6ap2		Slc22a3
Swap70		Mpc1
Ano1		Thbs2
Cttn		Paqr4
Stk26		Mut
Arhgef6		Vegfa
Rbmx		Clic5
Cenpi		Pi16
Col4a5		Ndufv3
Acsl4		Myom1
Glt28d2		Lpin2
Cdkl5		Emilin2
Rps4x		Cyp4f13
Plxna3		Clip4
Rnf128		Lbh
Erlin2		Crim1
Rab11fip1		Cyp1b1
Plpp5		Cacna1h
Galnt7		Eci1
Scrg1		Epas1
Sorbs2		C3
Casp3		Tmem204
Cx3cl1		Dusp1
Crispld2		Pkdcc
1700030J22Rik		Mapre2
Comp		Cdh2
Taf1d		Lims2
St14		Lama3
Sesn3		Arap3
Dixdc1		Gabbr1
Plet1		Dpysl3
Tmprss4		Cidea
Hinfp		Fech
Hmbs		Camk2a
Ccnb2		Pdgfrb
Myo1e		Cyb5a
Mns1		Fads3
Sh3bgrl2		Aldh1a7
Col12a1		Ehd1
Lrrc1		Tmem134
Tmed3		Asah2
Fam83b		Pcx
Ctsh		Papss2
Car12		Smarca2
Snx1		Vldlr
Cmtm6		Ehbp1l1
Ltf		Gpr137
Trib1		Vegfb
Myd88		Lgals12
Vipr1		Gpam
Abhd5		Rbp4
Trf		Plce1
Manf		Sorbs1
Qars		Col17a1
Amt		Ablim1
Mansc1		Hspa12a
Abtb2		Btbd1
Zswim6		Fasn
Rims3		Hexa
Sox10		Zfhx4
C330027C09Rik		Pfkfb1
Atp1a1		Itga7
Lpcat2		Mmp19
Shf		Esyt1
Duox1		Aatk
Noc4l		Hdhd2
Ptprf		Echs1
Mif		Cyp2e1
Frrs1		Cox8b
Arhgef5		Ifitm1
Myo5c		Ifitm3
Rfwd3		Pnpla2
Cml2		Tspan4
Smyd5		Phkg1
Aspm		Clybl
Slc16a2		Pde8a
Kcnk1		Cpeb1
Atp2c2		Podxl
Emid1		Mfsd8
Polq		Crispld1
Usp54		Itih5
Nipsnap1		Clec3b
Trim59		Slco3a1
Slc26a2		Pgm2
Plcg2		Nrp1
Smc4		Iscu
Tmem30b		Sox17
Zfp395		Adhfe1
Exph5		Lactb2
Hid1		Ube2w
Slc41a2		Idh1
Ppm1h		Adam23
Tle6		Nrp2
Dusp5		Acadl
Tle2		Stradb
Ncaph		Ndufb3
Rtkn		Col3a1
Secisbp2l		Ptp4a1
G2e3		Il1r1
Gdpd5		Il1r2
Tmem98		Stat1
Capn5		Tmeff2
Muc20		Dst
Ddx11		Fn1
Ibtk		Speg
Tmem63b		Obsl1
Adamtsl2		Sp100
5031439G07Rik		Efhd1
Hyal3		Ndufa10
Tm6sf2		Htr4
Sh3bp4		Rgs2
Kctd1		Cfh
Calm2		Steap3
Tmem184a		Nek7
Rps27l		Srgap2
Arhgef26		Atp2b4
Hk1		Glul
Slc35b2		Lamc1
Lrg1		Rgl1
Tmprss13		Fam129a
Zfp692		Adck3
Pafah2		Capn2
Enpp1		Opn3
Cnnm4		Rgs7
Rps16		Mpc2
Kdf1		Dpt
Cdkn3		Prrx1
Esyt3		Ralgps2
Ckap2		Ptpn14
Tspan14		Mark1
Iars		Mar1
Rcor1		Lpgat1
Fgd3		Ppp2r5a
Wnk2		Plxna2
Igsf8		Phyh
P3h2		Ddr2
Ncapd2		Ccdc3
Gmds		Rgs5
Srcin1		Mgst3
Osbpl7		Mrc1
Cyp24a1		Rsu1
Ctss		Vim
Trps1		Pfkfb3
Pkhd1l1		Prkcq
Nudcd1		Apbb1ip
Stap2		Eng
Rap1gap2		Ak1
Kif16b		Slc25a25
Nipal2		Dnm1
Prc1		Gpd2
Anpep		Olfm1
Zfp503		Acvr1c
Adgrg6		Col5a1
1110008P14Rik		Lamc3
Zfp750		Crat
Tgfb2		Fam73b
Sectm1b		Sh3glb2
Neil3		Zeb2
Snx22		Gsn
D2Wsu81e		Stom
Lap3		Grb14
Fnbp1l		Lhx6
Nhsl1		Egfl7
Cited2		Agpat2
Clstn1		Abca2
Rhou		Rbms1
Slc7a5		Hnmt
Bub1b		Slc43a1
Bmf		Tfpi
Hs2st1		Hoxd8
Thbs1		Tcp11l1
Hey1		Cat
5330417C22Rik		Sema6d
Timd2		Meis2
Gyltl1b		Tspan18
Spns2		Slc28a2
Dgkz		Chst1
Slc26a7		Map1a
Hmgn1		Jag1
Limd2		4930402H24Rik
Klc3		Chac1
Esrp1		Dll4
C1qtnf4		Siglec1
Snrpd2		1700037H04Rik
Arhgef38		Ivd
Npnt		Rassf2
Pif1		Slc23a2
Ostc		Gpcpd1
Elmo1		Slc27a2
Pde9a		Cd93
Arhgap11a		Cst3
Rap1gap		Ccm2l
Ssr2		Pkia
Shtn1		Pck1
B4galnt3		Car3
Ccnb1		Helz2
Mfsd6		Zbtb46
Gk5		Acss2
Stx3		Epb41l1
Kif14		Ndrg3
Tmtc4		Gnb4
Slc39a11		Mecom
Lad1		Mccc1
Fhdc1		Anxa5
Mcm3		Sucnr1
Macc1		Mbnl1
Igsf3		Bche
Rassf4		Dclk1
Bend6		Etfdh
Slc35f2		Mme
Bag2		Hmgcs2
Ammecr1		Npr1
Slc26a9		Fam198b
Specc1		Lrrc39
Zfp532		Hadh
Usp22		Sfrp2
Itpr3		Gucy1b3
Garem		Ctso
Wbp5		Enpep
Map3k9		Kcnq5
Trim46		Ptgfr
Rasef		Adam15
Il17re		Pear1
Tuba1c		Cd1d1
Psapl1		Polr3gl
Pgp		Ecm1
Unc5cl		Bcar3
Pld6		Tmem56
Ccdc64b		Asph
S1pr2		Gem
Mgat2		Decr1
Fmn1		Gbp2
Aqp5		Rragd
Il20rb		3110043O21Rik
Crb3		Coro2a
Phlpp1		Col15a1
Dsg2		Tmeff1
Camsap3		Svep1
Smim7		Pappa
Kcnj10		Alad
Scml4		Ptprd
Hjurp		Mpdz
Wdr72		Aqp7
Tubb2b		Cntfr
Sowahb		Tpm2
Adra2c		Bnc2
Proser2		Plpp3
Cenpe		Sgip1
Epcam		Cachd1
Sh3tc2		Cdkn2c
Prr15		Nfia
Bricd5		Fggy
Basp1		Podn
Paip2b		Scp2
Stard5		Cpt2
Chrm3		Kcnq4
Rpl37a		Mycl
Zfp322a		Ptch2
Gjb2		Cyp4b1
C77370		Aldh4a1
Unc119b		Hspg2
Gm5424		Fabp3
Slitrk4		Sema3c
Cdc42se1		Ak2
Fam83h		Cdk14
Mpeg1		Prkag2
Lrrc75b		Smarcd3
Pla2g4f		Per3
Cd24a		Slc2a5
Cdh19		Nos3
Cldn2		H6pd
Atmin		Rbp7
Lxn		Clcn6
Rps8		Mfn2
Stx19		Tprgl
Foxi1		Mxra8
Marcksl1		Htra3
Zbtb33		Pcdh7
Taf13		Evc
Cracr2b		Fam114a1
Rnf149		D5Ertd579e
Gm5593		Klb
Lurap1l		Ugdh
Cdca2		Apbb2
Krt8		Pdgfra
Hist1h1a		Tgfbr3
Aftph		Gbp9
H2afx		Agpat9
Foxc1		Bmp3
C77080		Antxr2
Muc15		Nos1
Hist2h2bb		Areg
Prkca		Pitpnm2
Fam160a1		Naaa
Ncald		Cxcl9
Kif18b		Stx2
Hist1h1e		Wdr66
Kctd14		Aacs
Dock8		Oasl2
Plpp2		Lfng
Cd177		Tmem106b
Bhlha15		Flt1
Tbc1d30		Medag
Ezr		Tspan12
C130026I21Rik		Rbm28
Hist1h1d		Pcolce
Hook2		Agfg2
Nrk		Ahcyl2
Ndfip2		Hibadh
Sec61b		Adcyap1r1
Ier2		Fkbp9
Tanc2		Sspo
Aldh7a1		Trim24
Dusp7		Ptn
Sh2d4a		Clcn1
Pkp3		Prdm5
Kcnn4		Adamts9
Spcs3		Frmd4b
Sh3bp2		Foxp1
9130230L23Rik		Plxna1
Phactr1		Klf15
Actn4		Aldh1l1
Fam73a		Tmem43
Zfp101		Slc6a6
Atp10b		Slc6a13
Spink5		Plxnd1
St3gal5		Clec2d
B4galt6		Adipor2
Npm3		Plbd1
Pla2g4a		Gys2
Tmem154		Kcnj8
Gm7536		Abcc9
Ero1lb		Sspn
Fxyd3		Rassf8
Npm1		Bcat1
Saa2		Cidec
Megf6		Far2
Rpl32		Dennd5b
Cbx3-ps6		Timp4
Hist1h2bg		Pianp
Rpl23a		Tspan9
Tubb2a		Rtn2
Rps27a-ps2		Dmpk
Mfsd4		Nova2
Gm12715		Slc7a10
Rpl11		Pcsk6
Tonsl		Plin1
Eif4a1		Nr2f2
Rp2		Synm
Nlrp9b		Me3
0610040J01Rik		Fah
Rpl35a		Pde2a
Hist1h4i		Xylt1
Hist1h4c		Pde3b
Dmkn		Gdpd3
Irx1		Sult1a1
Hist1h4h		Slco2b1
Blnk		Dgat2
Nol4l		Tgfb1i1
Rps7		Bcat2
Snrpa		Fgfr2
Hist1h4d		Cdr2
Inadl		Vwa3a
Csn1s2a		Tmem159
Rpl17		Chst15
Zfp599		Acsm3
Actg1		Acsm5
Ica1		Stim1
Hist1h2ak		St5
Csn2		Mrgprf
Slc39a4		Dock11
Brwd3		Smarca1
Hist2h2ab		Elf4
Slco1a5		Fgf13
Dppa1		Syp
Hist1h2bh		Heph
Chil1		Stard8
Snord118		Efnb1
Gm26265		Itm2a
Gm22973		Srpx2
Gm23455		Chrdl1
Gm26316		Phka2
Rnu3a		Syap1
Slc31a2		Zfp275
Wdr6		Pir
Scgb2b27		Figf
Oas1g		G6pdx
Serpinb5		Mcf2l
Sptbn2		Rasa3
Zfp442		Thsd1
Celsr2		Adrb3
Psrc1		Eif4ebp1
Cgn		Col4a1
Zbtb10		Col4a2
Hist1h4b		Dlc1
Hist1h2ac		Plat
Hist1h2ae		Ank1
Hist1h3e		Slc7a2
Hist1h2bj		Klhl2
Hist1h2ah		Ednra
Hist1h4n		Slc25a4
Hist1h2bp		Pdlim3
Hist1h3c		Nkd1
Spdl1		Cdh11
Mpzl3		Gpt2
Cldn3		Ucp1
Trmt112-ps2		Ces1f
Csn1s1		Mmp2
Ceacam20		St3gal2
Rbm47		Nudt7
Cited4		Adgrg1
Gm1673		Slc27a1
Rpl23		Cdh13
Dtnb		Pgr
Hist1h2ai		Cdh5
Fam84b		Cmtm3
Gm10384		Car7
Gm10044		Cyb5b
Nfxl1		Bmper
Ripply1		Agt
C130036L24Rik		Egln1
Saa1		Aplp2
Rpl13a		Thy1
Plekhf1		Sc5d
Spint2		Clmp
Gramd2		Ets1
Ceacam1		St3gal4
Bglap3		Ppp2r1b
B3galt5		Cryab
Hist1h2bb		Tagln
Cenpw		Robo4
Gm10863		Mcam
Sox4		Scg3
Ass1		Tmod2
1700024P16Rik		Kank2
Smarcd2		Dock6
1700028N14Rik		Itga11
D030028A08Rik		Elovl4
Rad54b		Bckdhb
St6galnac4		Fam46a
Rpl39		Nnmt
Rpl38-ps2		Idh3a
Gm1862		Dnaja4
Hist2h3c2		Nrg4
Gm7308		Etfa
Gm15697		Loxl1
Gm6175		Nptn
Rpl17-ps10		Hcn4
Snrpert		Gclc
Gm12870		Rasgrf1
Gm5909		Plscr4
Vamp7-ps		Rbpms2
Gm8806		Lctl
Esrp2		Rasa2
Gm12387		Me1
Gm2735		Map4
Ttc39aos1		Pth1r
Gm13648		Amotl2
Gm15675		Nudt16
4933431E20Rik		Mst1r
Gm14133		Bsn
Ccdc142os		Slc25a20
AU015336		Thsd7a
Gm2619		Cd59a
Hist1h2al		Syde1
Neat1		Ablim3
Gm20554		Alas1
		Igdcc4
		Ank2
		Prr5l
		Abcc4
		Ccdc85a
		Fbxo21
		Cspg4
		Rasgrp2
		Fkbp1a
		Mycbp2
		Nfatc1
		Cdo1
		Gas7
		Clec1a
		Card10
		Mgll
		Tie1
		Ttc28
		Ptprm
		Kctd17
		Tnxb
		Prrg3
		Ipo13
		Palmd
		Agl
		Antxr1
		Armcx2
		Adamts15
		Ttc7b
		Apol6
		Igf2bp2
		Ndn
		Pank1
		Pdpr
		Stard9
		Akr1c14
		Egr3
		Dysf
		Tpsb2
		B3galt2
		Klf9
		Ppargc1b
		Lgals3bp
		Map9
		Gucy1a3
		9430020K01Rik
		Fgd5
		Lyl1
		Phka1
		Tpst1
		Loxl2
		Gpc1
		Cpne2
		Diaph2
		Gjc1
		Hdx
		Ptpn13
		Myo5a
		Chst11
		Tiparp
		Zyg11a
		Cacna1a
		Tmem109
		Ttyh2
		Dgkh
		B3galt1
		Scn7a
		Art3
		Plvap
		Acot11
		Filip1
		Ushbp1
		Cebpa
		Dcbld2
		Neil2
		Mitf
		Fam124a
		Rims4
		Abi3bp
		Vps13c
		Gnptab
		Hacd2
		Foxa1
		Tgfbi
		Reep6
		Ntng2
		Krt17
		Acta2
		Pim3
		Palm
		Zhx3
		Cox8a
		Acss3
		Rusc2
		Dnajb5
		Colec12
		Meox2
		Fam69b
		Igfbp7
		Lrrk2
		Slc2a13
		Igsf10
		Glb1l2
		Lum
		Arhgap26
		Adamts2
		Sh3tc1
		Fxyd1
		Chst12
		Eepd1
		Mgat4b
		Hspb6
		Wnt4
		Dchs1
		Acaa2
		Trim67
		Tns2
		Frem2
		Prkcdbp
		Sh3glb1
		Scd1
		Ralgapa2
		Sik2
		Myom3
		Islr
		Zfyve28
		Fgf2
		Itih2
		Letmd1
		4930578C19Rik
		Tbc1d2b
		Cib2
		Plekhg2
		Kcnk2
		Cdkn1c
		Inf2
		Fam13a
		Cisd1
		Ppp1r16b
		Ndufv1
		Ssh2
		Inpp4b
		1110032A03Rik
		Acer2
		Tigar
		Ptpdc1
		Mturn
		Cntln
		Hspb2
		Cdon
		Rbm24
		Snrk
		Ormdl3
		Prkab2
		Hoxa9
		Hoxa7
		Mical2
		Hoxa5
		Slc22a23
		Iffo1
		Snx10
		Txlng
		Trp53inp2
		Higd1a
		Dennd2a
		C1s1
		Rgs4
		Akap12
		Cep85l
		Dock10
		Degs1
		Fsd2
		Lpar1
		Dsel
		Elovl3
		Man2a2
		Plcl2
		Cnst
		Pdk2
		Bmp6
		St6galnac5
		Wdr93
		Nexn
		F13a1
		Prune2
		Gipc2
		Akap7
		Adgrl4
		Orm1
		Megf9
		Tnfsf10
		C130074G19Rik
		Dusp10
		Prss23
		Prdm16
		Cntnap2
		Tmem135
		Mtmr7
		Dse
		Uhrf1bp1
		Mmd2
		Myo9a
		Rcan2
		Rbms3
		Strip2
		Cpeb3
		Sdk1
		Zer1
		Ldb2
		Cc2d2a
		Cpeb2
		Cercam
		Arhgap29
		Lrrc17
		Tmem120a
		Fgl2
		Eva1c
		Coq10a
		Dag1
		Mrap
		Hip1
		Tbc1d16
		Dtx4
		Ifi203
		Ginm1
		Ptger3
		Negr1
		Rbms2
		Tph1
		Ndufb10
		Cacna2d1
		Abcc8
		Maob
		Fmo2
		Fmo1
		Lrp1
		Gbp7
		Daam2
		Gbp2b
		Dnm3
		Btnl9
		Cul9
		Fam102b
		Plekha4
		Slc26a10
		Sgms1
		Ltbp4
		Manea
		Adam22
		Gstm2
		Abcb1a
		St8sia4
		Rcsd1
		Erg
		Iqsec2
		Nbl1
		N4bp2l1
		Cyyr1
		Dnah7b
		Pla2g2d
		Elovl6
		Katnal1
		Atp1b2
		Cldn5
		Hibch
		Mmrn2
		Piezo2
		Hspb8
		Sepw1
		Prelp
		Gucy1a2
		Kctd12b
		Pcca
		Pnpla3
		Rasl12
		Coro2b
		Pgm5
		Coq5
		Kirrel
		Tspo
		Tmem45b
		Pde3a
		Gpr155
		Abca9
		Phlda3
		Abca8a
		Ptpre
		Shisa4
		S100a10
		Acacb
		Kank3
		Uggt2
		Dzip1
		Cmklr1
		Ptchd4
		Itga1
		Stab1
		Dennd4b
		Adora1
		Reln
		Abcb4
		Mustn1
		Sh2b3
		Dcst1
		Ypel3
		Jph1
		Sipa1l1
		Atpaf2
		Id1
		Hecw2
		Fgf11
		Egflam
		Hic1
		A530016L24Rik
		Hoxa6
		B3galnt1
		Filip1l
		Tril
		Rai2
		Ecm2
		Kcns3
		Col6a6
		Adamtsl5
		Adgrd1
		Ccdc141
		Gpr146
		Ackr3
		Aplnr
		Marveld1
		Adig
		Rin3
		Shisa2
		Lncpint
		Zfand3
		Rasip1
		Abca6
		Napepld
		Tst
		Prkce
		S1pr1
		Bola3
		Insig1
		Lhfpl2
		Zfp423
		1190002N15Rik
		Mc2r
		Penk
		Pid1
		Cdc42ep2
		A430105I19Rik
		Gvin1
		Adra1a
		Sdpr
		Tusc5
		AI464131
		B430212C06Rik
		Sox18
		Kctd4
		Ar
		Fam43a
		Mtfr1l
		Fat4
		A530053G22Rik
		Rhoj
		4921506M07Rik
		Ppp1r3b
		Ddit4l
		Myct1
		Irs3
		Ctdspl
		Flrt2
		Fam180a
		Arl4a
		Rnf152
		Adamts12
		Zcchc5
		Ust
		Samd9l
		Rnf150
		Sned1
		Gimap6
		Tshz2
		Kcna1
		Arxes2
		Tenm4
		Entpd1
		Col6a3
		Dmrt2
		Nat8l
		Crebrf
		Sacs
		Frmd6
		Ric3
		Arxes1
		Pdp2
		Osr1
		Gli2
		Bdnf
		Fitm2
		8430408G22Rik
		Phldb1
		Exd1
		Dcun1d3
		Rnf24
		Prex2
		Oxtr
		Agtr1a
		Pdp1
		Hcar1
		Kcnk3
		Lix1l
		Syt12
		Tenm2
		Rarres1
		Chchd10
		Zbtb14
		Fzd4
		Armcx4
		Arhgap23
		Ppp1r3d
		Tdrp
		Grem2
		Agmo
		Slc25a44
		Gja4
		Evc2
		D8Ertd82e
		Synpo2
		Lypd6
		Fam171a1
		Kcnb1
		Trhde
		Prkaa1
		Ptges
		Olfml1
		Cited1
		Plcb1
		Msrb3
		Ffar2
		Pcdh19
		Cacna1c
		Gfod1
		Six1
		Ywhag
		Mical3
		Otop1
		Nlgn2
		Mest
		Cd209f
		Sox6
		Pard3b
		Zeb2os
		Hbb-bs
		Ankrd44
		Nav2
		Map1b
		Cyp2j6
		Prkg1
		Arhgef15
		C130021I20Rik
		Gas1
		Jam2
		2700081O15Rik
		Arhgap20
		Aldh1a1
		Adamts18
		Cbx7
		Adamts19
		Tcf4
		Sh3pxd2a
		Ech1
		6330403A02Rik
		Gm9930
		Iigp1
		Krt15
		Syne3
		Ffar4
		Ifi205
		Lifr
		Slfn5
		Tmem120b
		Gimap4
		Ugt1a6a
		Adam12
		Pla2r1
		Mettl7a1
		1600014C10Rik
		Emcn
		Lrrc8c
		Msra
		Tmem158
		Klf2
		C1ra
		Ntrk2
		Tmem245
		Adh7
		Tns1
		Map6
		Nap1l5
		Maf
		Cd47
		Soga1
		Epm2a
		Zcchc24
		Hmcn2
		Dach1
		Gpc3
		Kbtbd11
		Ghr
		Abcd2
		Fez2
		Fabp3-ps1
		Slit3
		Med12l
		Cd248
		Adgrf5
		Ptafr
		Fry
		Retsat
		Gulp1
		Acbd4
		Ces1d
		Ebf1
		Tmem140
		Arhgap24
		Cep170
		Ece1
		Dtnbp1
		Gnai1
		Adtrp
		Palld
		Eml1
		Gstm1
		Kcnh1
		Spock2
		Gpr182
		Scp2-ps2
		Gpc6
		Thra
		Cds2
		Fam57b
		Vwa8
		Ntrk3
		Pde1a
		Lep
		Mamld1
		Hadhb
		Calcrl
		Rgs3
		Dbp
		Ptp4a3
		Adamts14
		Chpt1
		Samd5
		Tor3a
		Pla2g16
		Cd302
		B2m
		Acyp2
		Slc4a4
		Mcpt4
		Retnla
		H2-K1
		Cxcl12
		Hipk2
		Akap6
		Kalrn
		Cfd
		Rufy4
		Qk
		Rapgef2
		Opcml
		Fabp4
		Ganc
		Acadm
		Cfl2
		Kdr
		Cped1
		Sox7
		Numbl
		Rps4l
		Syne2
		Aox1
		Col23a1
		Gm13910
		Slc24a3
		Ifi27
		Paqr9
		Hvcn1
		mt-Rnr1
		mt-Rnr2
		mt-Nd1
		mt-Nd2
		mt-Co1
		mt-Nd4
		mt-Nd5
		mt-Nd6
		mt-Cytb
		Sepp1
		Snora23
		Tacc1
		Cd209b
		2610305D13Rik
		Dhrs3
		Adamtsl1
		Serpina3c
		Nrxn3
		Akap13
		Hmcn1
		Pi15
		Nnat
		Blcap
		Myl9
		Mtap7d3
		Tcf15
		Lgals1
		Cenpb
		Shroom4
		Flnc
		Tmem100
		Ahnak
		Irgm2
		9930111J21Rik2
		Hba-a1
		Prss36
		Cyp3a57
		Serpinh1
		Adamtsl3
		Mn1
		Vsig10l
		Rasgrp3
		Arhgef10
		C1qtnf9
		Lrrn4cl
		Bscl2
		Csf2rb
		Apcdd1
		Fndc1
		Tuba1a
		Ahnak2
		Sod3
		Ptgr2
		1810058I24Rik
		H2-D1
		Ifi204
		AI607873
		Gm4951
		Ppp1r12b
		Ecscr
		Nbeal1
		Hbb-bt
		Nlrc5
		Adh1
		Cox7a1
		Amy1
		Ehd2
		2610203C20Rik
		Gm15417
		Thbd
		Ism1
		Ankef1
		Hspa12b
		Inafm2
		AW112010
		Fjx1
		Heg1
		Wipf1
		Dolk
		Hoxb2
		Nynrin
		Ly6a
		Selm
		Gm23935
		BC100451
		Acsf2
		Ighm
		Gm16485
		Gm16503
		Dnm3os
		Nrarp
		Perm1
		Gm13152
		Bnip3
		Gm4070
		Cisd3
		Gm14420
		Ifi27l2a
		Ly6c1
		Prnp
		Kcnip3
		Cyp4v3
		C1s2
		Gbp6
		Gbp4
		Nhsl2
		6530402F18Rik
		Mar2
		Hoxa3
		Tmem182
		Tmem243
		Gm8659
		Glns-ps1
		Ctsf
		Gm13340
		Gm25291
		Hoxb3os
		B430219N15Rik
		Gm14236
		Gm2830
		Gm12002
		Gm16263
		Isoc2a
		Ctcflos
		Gm25911
		Gm16168
		Ugt1a5
		Srpx
		Acad11
		Ugt1a2
		4930523C07Rik
		Gypc
		F830016B08Rik
		A930018M24Rik
		Vgll3
		Mpc1-ps
		Gbp11
		Peg10
		Gm24514
		Eif4e3

## Sheet: Sheet4
Table S4. DEGs from late carcinoma stage
up-expression		down-expression
Cdc45		H19
Narf		Cav2
Igsf5		Tbx2
Hddc2		Axin2
Tpd52l1		Dlat
Cdh1		Ccnd2
Ckmt1		Drp2
Wap		Dgke
Bcl11a		Bcl6b
Wfdc18		Comt
Nhp2		Rem1
Uhrf1		Tmprss2
Lsr		Fap
Hpn		Egfl6
Rrp15		Pparg
Ube2c		Pdgfb
Def8		Zfp385a
Irx2		Itga5
Tnk1		Hk2
Csn3		Abhd15
Gstt3		Serpinf1
Marveld3		Slc5a5
Folr1		Kcnn3
Ltbp2		Car4
Spag5		Txnrd3
Dbf4		Mmp11
Rgs20		Mmp14
Snrpd1		S100a6
Tiam1		Scn4a
Qtrt1		Icam2
Chaf1a		Col6a1
Mcm2		Cfp
Ap1m2		Agpat3
Cacnb3		Sema6b
Ier3		Ramp2
Sec14l2		Ckb
Cp		Itgb7
Rps6ka1		Acp5
Kif20a		Cnn1
Nqo1		Col18a1
Hlf		Col1a1
Dnmt1		Dlx3
Etv1		Nrip2
Clcn3		Fkbp10
Bid		Akr1b3
Chn2		Hoxc8
Eif2b2		Hoxc6
Pgf		Cldn15
Mapk13		Il16
Crabp2		Lrp3
Nes		Aif1l
Thop1		Cpa3
Cd44		Slc1a5
Slc1a2		Vwf
Slc2a9		Vsig2
Ripk4		Esam
Mcm5		Idh3g
Pafah1b3		Rab34
Asf1b		Acp2
Kit		Celf2
Ephb3		Nr1h3
Tuft1		Zim1
Clint1		Angptl4
Prss16		Slc25a42
Fblim1		Uck1
Atp6v1b1		Pon1
Crip2		Axl
Cdc20		Prkd1
Pvrl4		Tmem143
Srm		Jag2
Epha2		Plin4
Cdt1		Pla1a
Aprt		Adgre5
Pola1		Lamb1
B4galnt1		Cd36
Cnp		Bcam
Hap1		Prkar2b
Clic1		Klf4
Pole		Lipe
Prpf31		Slc2a3
Nfib		Foxj2
Rab25		Plag1
Rps15a		Fcgrt
Derl3		Pex19
Ccl8		Inmt
Nuak2		Dusp3
Slc38a3		Prodh
Apol7a		Slc25a1
Slc5a1		Dgcr6
Aim1l		Man1a
Ehf		Gys1
Kif11		Mmd
Etv5		Ssbp2
Slc41a1		Ptrf
Tvp23b		Akt2
Dll1		Zak
Elmo3		Col5a3
Surf4		Angptl2
Ppp1cb		Eno2
Slc25a13		Hif3a
Tsr3		9330159F19Rik
Hmgb3		Ndrg2
Trabd		Etfb
2310057J18Rik		Sgce
Ncapg		Aqp1
Lbp		Hdac9
Lonrf3		Mtfp1
Sertad4		Ccl24
Dyrk3		Grap
H3f3b		Dtx2
Scube1		Rasa4
Sdc4		Sh2b2
Brca1		Prlr
Vps53		Letm1
Traf4		Cadm3
Aldoc		Slc1a3
Stac2		Mlxipl
Atad5		Nid1
Rab11fip4		Prkaca
Slc35c2		Por
Birc5		Igf1r
Mybl2		Insr
Eya2		Mef2c
Kpna2		Mrvi1
Shroom1		Cs
Nol11		Pvalb
Cldn7		Sqrdl
2810408A11Rik		Gata6
Tada2a		Trpv1
Ikzf1		Htra1
Cbx1		Epor
Cpsf4l		Ggt5
Wwc1		Cbfa2t3
Rab3d		Fbln1
Rnf145		Tek
Chtf18		Actn3
Noxo1		Pdk1
Rab4a		Runx1t1
Cyb561		Abhd1
Tmc4		Slc5a6
Syne4		Sod2
Frk		Chrd
Fuca2		Slc44a4
Tube1		Atp1a2
Arfgef3		Casq1
Aim1		Pcdha11
Cdk1		Mc5r
Arg1		Cav1
Enpp3		Cpt1c
Mtfr2		Id3
Map7		Tcap
Fgd6		Mid1ip1
Slc5a8		Clstn3
2010107G23Rik		Cers4
Slc29a3		Pou2f2
Gabrp		Rbfox1
Cobl		Gprc5b
Nav3		Bmp7
Cpm		Tmem184b
Phlda1		Rarres2
Aldh1l2		Syn2
Appl2		Nav1
1810043G02Rik		Pou6f1
Nudcd2		Sdhb
Hmmr		Ebf3
Hnrnpab		Psen2
Havcr2		Acaa1b
Hus1		Wnt2
Tns3		Pdhx
Pes1		Adssl1
Tcn2		Adam19
Trim11		Exoc3l2
Rps27a		Plin5
Xbp1		Dhdh
Prr11		Gltp
Galnt10		Scarf2
Shmt1		Mogat1
Srebf1		Steap4
Tom1l1		Retn
Atp6v1c2		Cdh23
Pik3cg		Ptprs
Fam20a		Zfp651
Id2		Ndufs2
Mboat2		Pten
Rrm2		St3gal1
Grhl1		Clip3
Itgb3		Chp1
Lig3		Trpv4
Slc9a3r1		Glis2
Nt5c		Bicc1
Nup85		Mertk
Itgb4		Dguok
Galk1		Camta1
Ten1		Kif1a
Tsen54		Nol3
Llgl2		Tppp3
Atp2a3		Gata2
Spns3		Lrrk1
Fam64a		Pcolce2
Cpd		Notch4
Scrn2		Hivep2
Aurkb		Mocs2
Usp43		Lpl
Top2a		Lama5
Npas3		Eps8
Polr2h		Rxrg
Rab15		Adamtsl4
Fut8		Gatsl2
Rtn1		Wnt11
Vrk1		Fli1
Plek2		Stard13
Erh		Hsd11b1
Tc2n		Atp5e
Dcaf4		Col20a1
Papln		Ndufa1
Tgfb3		Cd34
Trim27		Cd274
Tfap2a		Sulf1
Nedd9		Tmprss6
Ippk		Matn4
Cenpp		Slpi
Sema4d		Cntnap1
2010111I01Rik		Tnnc2
Slc28a3		Cd300lg
Golm1		Mpp2
Trip13		Vtn
Srd5a1		Cacnb4
Slc30a5		C1qtnf1
Marveld2		Timp2
Ocln		Rarb
Iqgap2		Igfbp4
F2rl1		Rhbdl3
Scamp1		Wfdc2
Elovl7		Mmp9
Serinc5		Pltp
Dhfr		Slc12a4
Cenpk		Jph2
Acox2		Ptgis
Cdhr1		Ikzf3
Ska3		Mfng
Spata13		Pmp22
Lcp1		Ywhab
Diaph3		Gpx3
Pbk		Mapt
Esco2		Ypel2
Uchl3		Trpv2
Rem2		Slc2a4
Golph3		Acadvl
Cct5		Sparc
Grhl2		Mief2
Fzd6		Tbx3
Shcbp1		Slc25a35
Khdrbs3		Acsl1
Sqle		Sfrp5
Wdyhv1		Myh11
Atad2		Unc45b
Gtse1		Pank3
Rangap1		Mb
Fam83f		P4ha2
Vdr		Alox12e
Litaf		Slc25a22
Cldn1		Mdh2
Il1rap		Scn1b
Tmem44		Dpep1
Kif21a		Aoc3
Mcm4		Tlcd1
Boc		Gyg
Sidt1		Rcn3
Qtrtd1		Pdk4
Slc7a4		Ccdc170
Mfi2		Esr1
Tfrc		Cd164
Rfc4		Utrn
Ildr1		Mical1
Clic6		Rab32
Lalba		Slc16a10
Faim2		Fyn
Racgap1		Lama4
Asic1		Fam184a
Scn8a		Echdc1
Krt18		Lama2
Slc38a1		Lin7a
Serinc2		P4ha1
Kcnk5		Sep10
Poc1a		Dcn
Cdca3		Rhobtb1
Tiam2		Epb41l2
Mmp25		Ahi1
Tnfrsf12a		Moxd1
Cenpq		Ifngr1
Sgol1		Vnn3
Slc29a1		Tmcc3
Polh		Nuak1
Ptk7		Timp3
Slc37a1		Igf1
Ndc80		Dram1
Ehd3		Sycp3
Ttc27		Mybpc1
Hn1l		Pbld2
Telo2		Aifm2
Rgs11		Srgap1
Spdef		Lgr5
Dsc2		Ptprb
Epb41l4a		Meis1
Mal2		Rab36
Lars		Adora2a
Sec11c		Mknk2
Ptpn2		Wif1
Ldlrad4		Col6a2
Gm16286		Glt8d2
Pcyox1l		Adarb1
Rps14		Slc36a2
Incenp		Stc2
Trpm6		Shc2
Tmem132a		Sptbn1
Fen1		Slc22a4
Tmc1		Sgcd
Cdc42bpg		Gfpt2
Ankrd22		Ltc4s
Stambpl1		Jade2
Lipa		Kremen1
Kif20b		Tnip1
Chka		Upp1
Pacs1		Gatsl3
Pip5k1b		Ogdh
Rce1		Efemp1
Lao1		Aebp1
Slc1a1		Pgam2
Hells		Sep4
Aldh18a1		Acaca
Pik3ap1		Fam49a
Gk		Lpin1
P4hb		Abca8b
Alyref		Klhl29
Pycr1		Rnf144a
Sectm1a		Adcy3
Fgd1		Dnajc27
Flnb		Efr3b
Sat1		Kif3c
Prdx4		Ccl11
Ptprj		Mmp28
Itgb8		Mrc2
Pa2g4		Tmem132e
Prim1		Adap2
Shmt2		Pecam1
Urah		Cluh
Hras		Slc25a19
Eps8l2		Aspa
Asl		Acox1
Tk1		Cygb
Rps6ka6		Mxra7
Sec11a		Coro6
Tyms		Ankrd40
Plk4		Abcc3
Rassf3		Cacna1g
Homer2		Dlg4
Nop16		Nr1d1
Myo5b		Myh10
Casp1		Krt19
Tfap2b		Acly
Tram1		Ston2
Eef1b2		Tshr
Wdr12		Gstz1
Nop58		Nova1
Sgol2a		Pygl
Tex30		Serpina3n
1500015O10Rik		Dhrs7
Chst10		Arg2
2010300C02Rik		Galnt16
Pms1		Pcnx
Mgat4a		9030617O03Rik
Ptpn18		Fbln5
Col9a1		Asb2
Ogfrl1		Net1
Igfbp5		Tshz3
Serpine2		Aldh6a1
Pask		Npc2
Tnfrsf11a		Esrrb
Gin1		Meg3
Mcm6		Fdft1
Nifk		Tnfaip2
Tfcp2l1		Kif26a
Pigr		Gli3
Rassf5		Sfrp4
Rab29		Irf4
Klhl12		Gcnt2
Pycr2		Mcur1
Mpzl1		Cap2
Cenpf		Kif13a
Esrrg		Tpmt
Atf3		Id4
Lamb3		Ogn
Mcm10		Eci3
Nuf2		Gadd45g
Fam129b		Fbp2
St6galnac6		Auh
Lcn2		Msx2
Cytip		Pdlim7
Hspa5		Cxcl14
Cutal		Adcy2
Traf1		Tppp
Sapcd2		Sdha
Uap1l1		Irx4
Lrrc26		Plk2
Galnt3		Rasgrf2
Ube2e3		Rgs7bp
Stk39		Fgf10
Kif18a		Pdhb
Prrg4		Fam107a
Elf5		Il6st
Gatm		Plpp1
Myef2		Gpx8
Duoxa1		BC067074
Wdr76		Nkiras1
Tyro3		Nid2
Nusap1		Plau
Spint1		Bmp4
Rad51		Samd4
Casc5		Peli2
Knstrn		Rnase4
Smox		Hacl1
Bub1		Btd
Slc20a1		Galnt15
Nop56		Sema3g
Sec23b		Ctsb
Acss1		Gdf10
Gins1		Tkt
Tpx2		Lats2
Dnmt3b		Tsc22d1
Aurka		Enox1
Chmp4c		Dnajc15
Car2		Rgcc
Col9a3		Ephx2
Dsn1		Trim35
Ect2		Dpysl2
Ccna2		Ebf2
Nbea		Pdlim2
Serp1		Sorbs3
Serpini1		Bmp1
Tspan2		Dmtn
Dennd2d		Dok2
Creb3l4		Gfra2
Tmem144		Rcbtb2
Slc35a3		Sucla2
Col11a1		Ednrb
Larp7		Scel
Trim2		Npr3
Ints12		Adcy4
Gstcd		Cma1
Papss1		Sema5a
Ifi44		Cmbl
Iqgap3		Ankrd33b
Gpr89		Laptm4b
Bnipl		Ank
Tacr3		Zfpm2
Ddah1		Matn2
Mmp16		Osr2
Faxc		Klhl38
Clca3a2		Derl1
Lmo4		Has2
Epha7		Asap1
Slc35a1		Ppara
Smc2		Tef
Nans		Xpnpep3
Tnc		Deptor
Bspry		Enpp2
Epb41l4b		Fam118a
Unc13b		Parvb
Atp8b5		Adamts20
Car9		Slc38a4
Gne		Rapgef3
Mllt3		Pmm1
Pde4b		Hdac7
Dnajc6		Aco2
Dph2		Hoxc5
Slc5a9		Pde1b
Bend5		Ppp1r1a
Ttc39a		Srl
Hook1		Gpt
Echdc2		Apod
Lrp8		Dgat1
Col9a2		Oplah
Tfap2c		Grina
Slc2a1		Gpihbp1
Kif2c		Lynx1
Nasp		Mapk12
Tspan1		Arsa
Lurap1		Shank3
Stil		Alcam
Tmem54		Cblb
Stmn1		Cd200
Slc30a2		Ccdc80
Extl1		Snai2
Cnksr1		Gbe1
Sytl1		Zbtb20
Cd164l2		St3gal6
Cdca8		P2rx6
Rpa2		Popdc2
Smpdl3b		Osbpl11
Rcc1		Abcc5
Arhgef19		Mylk
Padi2		Adcy5
Xrcc2		Dirc2
Espn		Adipoq
Car6		Adamts1
Arhgef16		Adamts5
Prkcz		Cbr3
Cptp		Itsn1
Krtcap3		Sod1
Cenpa		Gpd1
Pi4k2b		Slc4a8
Slc34a2		Pcdhga8
Ppat		Igfbp6
Cdc7		Sncg
Spp1		Akirin1
Tesc		Lrrc71
Rfc5		Noct
Dck		Abcc1
Cxcl1		Fhl1
Shroom3		Serping1
Arl6ip4		Parp3
Kntc1		Nfatc4
Cit		Rab12
Mad1l1		Slc22a3
Ung		Acat2
Rasal1		Mpc1
Fam3c		Pde10a
Auts2		Thbs2
Ezh2		Cldn6
Aass		Paqr4
Tcaf2		Slc25a27
Epha1		Pla2g7
Mad2l1		Mut
Ssbp1		Efhb
Cct7		Vegfa
Mogs		Clic5
Rpn1		Cyp39a1
Chl1		Pi16
A2m		Cbs
Wnt5b		Myom1
Etv6		Emilin2
Bcl2l14		Cyp4f13
Fam234b		Clip4
Mgp		Crim1
Pik3c2g		Cyp1b1
Srgap3		Cacna1h
Etnk1		Eci1
Cmas		Epas1
Ercc2		C3
Pglyrp1		Tmem204
Tmem238		Tmem8
Faap24		Dusp1
Rhpn2		Rfx2
Cers3		Nudt12
Mphosph10		Pkdcc
Mtmr10		Tpgs2
Blm		Mapre2
Iqgap1		C2
Tmc5		Lims2
Nucb2		Lama3
Stard10		Pcdh12
Fchsd2		Arap3
Plekhb1		Gabbr1
Rabep2		Ppp2r2b
Pgm2l1		Dpysl3
Myh14		Hsd17b4
Far1		Sncaip
Dkkl1		Ppic
Pycard		Fech
Tead2		Slc27a6
Prss8		Camk2a
Phkg2		Pdgfrb
Plk1		Cyb5a
Rrm1		Fads3
D7Ertd443e		Ms4a4d
Mki67		Syt7
Wee1		Aldh1a7
Ano1		Gm16437
Slc6a14		Ehd1
Stk26		Ppp2r5b
Arhgef6		Tmem134
Col4a6		Acy3
Col4a5		Pcx
Acsl4		Apba1
Glt28d2		Papss2
Cdkl5		Smarca2
Plxna3		Ehbp1l1
Dkc1		Arl2
Rnf128		Gpr137
Slc25a15		Vegfb
Rab11fip1		Lgals12
Dctd		Gpam
Galnt7		Rbp4
Sap30		Plce1
Scrg1		Sorbs1
Sorbs2		Col17a1
Cenpu		Ablim1
Irx3		Hspa12a
Crnde		Hdgfrp3
Irx5		Fasn
6430548M08Rik		Hexa
Crispld2		Zfhx4
Lsm4		Alas2
Lpar2		Pfkfb1
Nip7		Tro
Cep57		Atp10a
Vstm5		Itga7
Taf1d		Gdf11
Adamts8		Mmp19
St14		Esyt1
Sesn3		Aatk
Barx2		Rnf165
Dixdc1		Echs1
Plet1		Cyp2e1
Cadm1		Cox8b
Tmprss4		Pnpla2
Chek1		Cd151
Tmed1		Tspan4
Yipf2		Phkg1
Ccnb2		Clybl
Cgnl1		Pde8a
Cln6		Cpeb1
Sh3bgrl2		Podxl
Pstpip1		Pfkfb4
Col12a1		Arhgef9
Lrrc1		Fam195a
Fam83b		Mfsd8
Ctsh		Crispld1
Plscr2		Itih5
Car12		Clec3b
Zwilch		Slco3a1
Cdc25a		Pgm2
Cspg5		Slc25a10
Ltf		Nrp1
Trib1		Iscu
Vipr1		Prkar1b
Trf		Unc5a
Traip		Sox17
Amt		Adhfe1
Mar3		Sgk3
Mdfi		Msc
Mansc1		Paqr8
Abtb2		Gsta3
Ccdc88a		Lactb2
Mctp2		Slco5a1
Fanca		Idh1
Zswim6		Adam23
Rims3		Nrp2
Sox10		Rftn2
Trim33		Acadl
C330027C09Rik		Stradb
Atp1a1		Ndufb3
Lpcat2		Col5a2
Shf		Col3a1
Duox1		Il1rl1
Noc4l		Il18r1
Ptprf		Il1r1
Chst2		Tmeff2
Rtp4		Plekhb2
Frrs1		Dst
Arhgap44		Cyp27a1
Syce1l		Pnkd
Arhgef5		Fn1
Reep4		Glb1l
Myo5c		Speg
Caskin1		Des
Cml2		Obsl1
Smyd5		Sp100
Mtss1l		Ndufa10
Zswim5		Asb1
Aspm		Cfh
Slc16a2		Sctr
Rfc3		Steap3
Kcnk1		Nek7
Pqlc1		Nr5a2
Fancd2		Atp2b4
Atp2c2		Glul
Tspan8		Lamc1
Emid1		Rgl1
Rnf43		Fam129a
Polq		Adck3
Nipsnap1		Capn2
Kif4		Opn3
Trim59		Rgs7
Slc26a2		Ifi202b
Brip1		Mpc2
Plcg2		Dpt
Zbed4		Selp
Smc4		Prrx1
Tmem30b		Ralgps2
Zfp395		Ptpn14
Exph5		Mark1
Hid1		Mar1
Ppm1h		Lpgat1
Tle6		Ppp2r5a
Dusp5		Traf5
Tle2		Plxna2
BC030867		Phyh
Ncaph		Ddr2
Ttc22		Ccdc3
Rtkn		Rgs5
Secisbp2l		Mgst3
Egln3		Vim
Gcfc2		Kif5c
Spcs2		Pfkfb3
G2e3		Prkcq
Parpbp		Pkn3
Kank4		Eng
Tmem98		Ak1
Haus8		Slc25a25
Fignl1		Dnm1
Frmpd1		Gpd2
Muc20		Olfm1
Melk		Acvr1c
Xylb		Col5a1
Ddx11		Lamc3
Apex1		Crat
Tmem63b		Fam73b
Adamtsl2		Sh3glb2
Zranb3		Zeb2
Mbnl3		Hc
Sh3bp4		Gsn
Ska1		Stom
Kctd1		Lhx6
Calm2		Egfl7
Megf11		Agpat2
Ppfibp2		Gpsm1
Rnf113a1		Abca2
Tmem184a		Neb
Kif15		Dpp7
Anln		Hnmt
Rps27l		Itga4
Plch1		Xirp2
Dna2		Cers6
Arhgef26		Slc43a3
Neto2		Slc43a1
Clca2		Tfpi
Hk1		Hoxd8
Slc35b2		Tcp11l1
Lrg1		Cat
Tmprss13		Pamr1
2210407C18Rik		Hsd17b12
E330009J07Rik		Sema6d
Cyb561d2		Meis2
Tacc3		Tspan18
Pafah2		Slc28a2
Enpp1		Chst1
Cnnm4		Pex16
4930427A07Rik		Sord
Dtl		Mdk
Shank2		Map1a
Dlgap5		Jag1
Rps16		4930402H24Rik
Wdhd1		Dll4
Kdf1		Gfra4
Cdkn3		Adam33
Esyt3		Siglec1
Ckap2		1700037H04Rik
Rpl10a		Ivd
Tspan14		Adra1d
Rtkn2		Rassf2
Dusp8		Gpcpd1
H2afz		Bmp2
Ankrd13b		Prom2
Fgd3		Idh3b
Wnk2		Cd93
Dnajc22		Cst3
Atp13a4		Ccm2l
Pgap3		Pkia
Ncapd2		Stmn2
Tsr1		Pck1
Gmds		Nfatc2
Ttk		Car3
Srcin1		Zbtb46
Nos1ap		Acss2
Armc10		Procr
Osbpl7		Epb41l1
Susd4		Gnb4
Samd10		Mecom
Rassf7		Mccc1
Med30		Anxa5
Polr3k		Sucnr1
Ctss		Mbnl1
Trps1		Schip1
Rap1gap2		Ppm1l
Gcnt1		Bche
Baiap2l1		Dclk1
Nipal2		Mme
Prc1		Casq2
Anpep		Hmgcs2
Zfp503		Gstm4
Adgrg6		S100a11
Fanci		Npr1
Zfp750		Fam198b
Tgfb2		Lrrc39
Exosc2		Vcam1
Sectm1b		Cyp2u1
Neil3		Hadh
Snx22		Sfrp2
Mtmr12		Gucy1b3
Tspyl4		Ctso
Lonrf1		Enpep
Exo1		Alpk1
Galnt12		Kcnq5
Nhsl1		Dnajb4
Slc44a3		Ptgfr
Zc3h12d		Adam15
Fam60a		Thbs3
Timeless		Sema4a
Slc7a5		Pear1
Nup43		Cd1d1
Bub1b		Sh3d19
Bmf		Ecm1
Thbs1		Ctsk
2810417H13Rik		Bcar3
Gas8		Tmem56
Hey1		Asph
5330417C22Rik		Gem
Timd2		Decr1
Gyltl1b		Gbp2
Spns2		Rragd
Ggt6		3110043O21Rik
Ranbp17		Tmod1
Kazn		Coro2a
Mthfd1l		Col15a1
Tbl3		Tmeff1
Limd2		Murc
Klc3		Pappa
Esrp1		Hsdl2
Ppp1r13l		Alad
Snrnp25		Ptprd
Osbpl10		Mpdz
Rcc2		Tmem38b
Arhgef38		Aqp7
Npnt		Fam219a
Irgq		Cntfr
Elmo1		Tpm2
Pde9a		Npr2
Osgin2		Reck
Arhgap11a		Bnc2
Rbbp8		Plpp3
Car8		Sgip1
Adgrf1		Cachd1
Rap1gap		St3gal3
Shtn1		Cdkn2c
B4galnt3		Fggy
Ccnb1		Gpx7
Mfsd6		Tnfrsf1b
Gk5		Podn
Kif14		Scp2
Sox5		Cpt2
Tmtc4		Kcnq4
BC006965		Mycl
Lad1		Ephb2
Sytl3		Ptch2
Haus1		Cyp4b1
Fhdc1		Tal1
Macc1		Aldh4a1
Mettl8		Pink1
Ncapg2		Hspg2
Igsf3		Fabp3
Ccdc115		Sema3c
Rassf4		Adgrb2
Bend6		Azin2
Tbc1d22b		Ak2
Zfand4		Map7d1
Bag2		Hgf
Ammecr1		Cdk14
Cilp		Acot7
Slc26a9		Prkag2
Sgsm3		Smarcd3
Specc1		Per3
Gnl3		Pgd
Lgalsl		Abcb1b
Tbc1d8b		Slc2a5
Clspn		Nos3
Usp22		H6pd
Itpr3		Rbp7
Wdr55		Agtrap
Garem		Clcn6
Wbp5		Mfn2
Map3k9		Tprgl
Trim46		Mmp23
Nrep		Mxra8
Rasef		Ablim2
Tmem82		Htra3
Il17re		Acox3
Tuba1c		Pcdh7
Pgp		Evc
Unc5cl		Sgcb
Rpl7		Mapre3
Ccdc64b		Ppargc1a
S1pr2		Fam114a1
Mgat2		Klb
Fmn1		Apbb2
Cdc25c		Pdgfra
Aqp5		Fam69a
Il20rb		Tgfbr3
Crb3		Gbp9
Phlpp1		Agpat9
Dsg2		Plac8
Camsap3		Bmp3
Liph		Antxr2
Pard6b		Nos1
Plppr4		Alb
Ccnjl		Rassf6
Kcnj10		Pf4
Scml4		Cxcl15
Hjurp		Areg
Coa4		Rilpl1
Wdr72		Pitpnm2
Tubb2b		Naaa
Shroom2		Cxcl9
Cenph		Stx2
Sowahb		Rhof
Adra2c		Aldh2
Proser2		Acad10
Cenpe		Aacs
Epcam		Pxmp2
Esf1		Lfng
Sh3tc2		Mmab
Bricd5		Radil
Mms22l		Fscn1
Basp1		Rasl11a
Ccdc149		Flt1
Paip2b		Medag
Stard5		Col1a2
Igfals		Tspan12
Chrm3		Limk1
Gsg1l		Pcolce
Ankle1		Agfg2
Gjb2		Pon3
Rbp1		Akr1b8
Hnrnpa1		Ccdc136
C77370		Ahcyl2
Unc119b		Hibadh
Ticrr		Adcyap1r1
Bdh1		Fkbp9
Gm5424		Ptn
Slitrk4		Fam131b
Cdc42se1		Clcn1
Fam83h		Gstk1
Lrrc75b		Prdm5
Fam187b		Adamts9
Pla2g4f		Frmd4b
Cd24a		Plxna1
Cdh19		Chchd6
Cldn2		Klf15
Hist1h2be		Aldh1l1
Lxn		Slc41a3
Gm5454		Tmem43
Cdca4		Slc6a6
Foxi1		Slc6a13
Marcksl1		Mfap5
Timm8a1		Plxnd1
Zbtb33		Tuba8
Cracr2b		Clec2d
Rnf149		Gabarapl1
Ckap2l		Adipor2
Gm5593		Ybx3
Lurap1l		Plbd1
Cdca2		Gys2
Gpr137c		Kcnj8
Krt8		Abcc9
Hist1h1a		Sspn
Slc17a5		Rassf8
Orai1		Cidec
Rpl36al		Creld1
Sertad2		Dennd5b
H2afx		Timp4
Rpp38		Pianp
Amz1		Scnn1a
Rap2c		Tspan9
Bex1		Clec2i
Gsg2		Ckm
Foxc1		Rtn2
C77080		Dmpk
Tcf19		Nova2
Vamp8		Sbk2
Muc15		Slc7a10
Slc29a4		Pcsk6
Hist2h2bb		Plin1
Prkca		Nr2f2
Fam160a1		Synm
Eml5		Ryr1
Ercc6l		Me3
Gen1		Pde2a
Zgrf1		Pde3b
Ncald		Mylpf
Kif18b		Sult1a1
Zfp786		Atp2a1
Gm5124		Slco2b1
Hist1h1e		Dgat2
Kctd14		Dkk3
Dock8		Tgfb1i1
Plpp2		Lyve1
Cd177		Cd37
Ppp1r36		Stx1b
Bhlha15		Bcat2
Tbc1d30		Bag3
Cx3cr1		Fgfr2
C130026I21Rik		Tacc2
Magi3		Chp2
D930048N14Rik		Cdr2
Hist1h1d		Vwa3a
Hook2		Ilk
Nup107		Tmem159
Nrk		Trim30a
Sec61b		Chst15
Smagp		Acsm3
Tanc2		Acsm5
Plxnb1		Stim1
Dusp7		Usp11
Grwd1		Mrgprf
Sh2d4a		Dock11
Ndst1		Tnni2
Pkp3		Smarca1
Skida1		Elf4
Skp2		Slc9a9
Ceacam10		Fgf13
Kcnn4		Syp
Kcnn2		Heph
Sh3bp2		Stard8
9130230L23Rik		Efnb1
Ap1s3		Itm2a
Actn4		Srpx2
Fam73a		Chrdl1
Zfp101		Phka2
Atp10b		Pdha1
Cdca7		Il2rg
Slain1		Nsdhl
Gemin6		Arhgap6
Fancm		Zfp275
S100a8		Ap1s2
St3gal5		Car5b
B4galt6		Pir
Npm3		Figf
Pla2g4a		G6pdx
Lig1		Mpp1
Tmem154		Mcf2l
Ccdc18		Rasa3
Lrrc48		Myom2
Ier5		Angpt2
Fxyd3		Thsd1
Npm1		Adgra2
Ccdc189		Adrb3
St6galnac2		Eif4ebp1
Whsc1		Col4a1
Saa2		Col4a2
Rps18-ps3		Vegfc
Megf6		Dlc1
Zfp729b		Smim19
Espl1		Plat
Hist1h2bg		Ank1
Rnf207		Slit2
Rpl5		Tenm3
Samd12		Rbpms
Tubb2a		Slc7a2
Lin9		Msmo1
Hist1h1b		Klhl2
Rps27a-ps2		Hpgd
Col25a1		Ednra
C1qtnf3		Slc25a4
Mfsd4		Pdlim3
Gm12715		Nkd1
Rpl11		Cdh11
Tonsl		Gpt2
Syn3		Ces1f
Akap17b		Mmp2
Rcan3		St3gal2
Eif4a1		Il34
Zfp930		Nudt7
Unc5c		Tmem38a
Hspa2		Slc27a1
Rpl3		Cdh13
Hist1h4a		Pgr
Nrg2		Cdh5
Zfp937		Car7
Rpl36a-ps1		Slc7a6
Adgrg3		Cyb5b
0610040J01Rik		Hephl1
Tnfrsf19		Bmper
Rpl35a		Acta1
Hist1h4i		Agt
Hist1h4c		Egln1
Rpl26		Jam3
Irx1		Aplp2
Hist1h4h		Trpc6
Blnk		Thy1
Sfmbt2		Trim29
Nol4l		Oaf
Rps7		Sc5d
Hist1h2ab		Clmp
Gdpd1		St3gal4
Rpl21-ps8		Ppp2r1b
Inadl		Cryab
Hist1h2af		Tagln
Erbb4		Robo4
Rpl17		Mcam
Rpl7a		Pde4a
Hist1h2bk		Scg3
Actg1		Tmod2
Gm10123		Gnb5
Ica1		Kank2
Hist1h2ak		Dock6
Rpl27		Itga11
Slco1a5		Irak1bp1
Dppa1		Elovl4
Hist1h2bh		Bckdhb
Chil1		Fam46a
Hist1h4k		Nnmt
Gm26448		Idh3a
Terc		Acsbg1
Gm24357		Dnaja4
Snord118		Nrg4
Gm25791		Stra6
Gm22973		Loxl1
Gm23455		Hcn4
Snord15a		Gclc
Rnu3a		Rasgrf1
Slc31a2		Tpm1
Vps37b		Plscr4
Plekhd1		Rbpms2
Scgb2b27		Lctl
Serpinb5		Me1
Rps15a-ps5		Tbx18
Lyar		Crtap
Hist1h4j		Clstn2
Sptbn2		Mras
Cenpm		Map4
Zfp442		Pth1r
Pick1		Pccb
Dok1		Amotl2
Rpl34-ps1		Nudt16
Celsr2		Mst1r
Psrc1		Slc25a20
Hist2h2ac		Thsd7a
Cgn		Fhl3
Urm1		Pygm
Zbtb10		Colgalt2
Hist1h3a		Crebl2
Hist1h4b		Fam189b
Hist1h3b		Syde1
Hist1h2bf		Sbspon
Hist1h2ac		Folr2
Hist1h2ae		Ablim3
Hist1h3e		Heyl
Hist1h4f		Gng11
Hist1h2bj		Alas1
Hist1h2ag		Igdcc4
Hist1h2ah		Ank2
Hist1h4n		Prr5l
Hist1h2an		Abcc4
Hist1h3c		Ccdc85a
Slfn9		Cspg4
Fam57a		Ucp3
Spdl1		Rasgrp2
Snora33		Nfatc1
Mpzl3		Cdo1
Gm10288		Calhm2
Ccnd1		Pfkm
Hs3st3b1		Gas7
Cldn3		Clec1a
Gm6505		Triobp
Etnk2		Rnf125
Rbm47		Card10
Cited4		Mgll
Rpl23		Tie1
Dtnb		Myh2
Ccnb1ip1		Ttc28
Hist1h2ai		Ptprm
Ppia		Kctd17
Ccnf		Gstt2
Fam84b		Tnxb
Ptrh2		Prrg3
Gm10384		Ipo13
Gm10044		Agl
Ripply1		Gucd1
Acot1		Antxr1
Oip5		Ppip5k1
Arhgdig		Ttc7b
Eme2		Angptl1
Cep76		Apol6
Rpl31		Igf2bp2
Ttpa		Ndn
4632427E13Rik		Pdpr
Saa1		Stard9
Rpl13a		Akr1c14
Plekhf1		Adra2a
Spint2		Dysf
Gramd2		Tpsb2
Ceacam1		B3galt2
C5ar2		Fgg
Hist2h3b		Klf9
Spc24		Ppargc1b
Mex3a		Lgals3bp
Bglap3		Map9
Zfos1		Gucy1a3
Arrdc3		9430020K01Rik
B3galt5		Fgd5
4631405J19Rik		Phka1
Hist1h2bb		Ypel4
Gm10863		Tpst1
Sox4		Gas2l1
Wfdc3		Loxl2
2700094K13Rik		Gpc1
Ass1		Agpat1
Abracl		Jdp2
Plekhn1		Fhod3
1700024P16Rik		Tmem132c
D030028A08Rik		Cpne2
Tomm5		Cmip
Haus5		Neurl1b
Rad54b		Scara3
Arhgap8		Diaph2
Sec61g		Gjc1
St6galnac4		Ptpn13
Kifc1		Myo5a
Muc4		Ppp1r18
Rab26		Chst11
Gm22711		Ly6d
Hist2h3c2		Tiparp
Gm7308		Zyg11a
Gm14681		Lrrn1
Gm11246		Cacna1a
Dynlt1-ps1		Tmem109
Gm7823		Dbn1
Gm13736		Sema3f
Gm13487		Ttyh2
Esrp2		Dgkh
Gm12387		B3galt1
Gm6654		Ccdc122
Gm2735		Scn7a
Gm11974		Nxnl1
Gm11734		Larp6
Ttc39aos1		Art3
1810019D21Rik		Plvap
Gm13648		Fam214a
Susd5		Filip1
Gm11766		Pygo1
Gm15941		Ushbp1
Gm14133		Tmem106a
Gm11611		Cebpa
Gm12503		Zc3h12b
Snord13		Zc4h2
Scarna6		Xkr6
Gm25835		Eva1a
Scarna10		Dcbld2
Mia		Neil2
Gm15946		Mitf
Gm16092		Zc3h12c
Mir17hg		Fam124a
Gm16136		Rims4
Tmem102		Abi3bp
Gm4117		Raver2
Gm7592		Ssc5d
Gm17296		Vps13c
Snrpe		Gnptab
Gm17024		Hacd2
Gm6872		Foxa1
Gm17105		Prdm8
Rpl6l		Tgfbi
Gm2619		Reep6
Gm10269		Ntng2
2810468N07Rik		Krt17
H2-Q2		Aamdc
Dynlt1a		Kcnc2
1110038B12Rik		Thrsp
Neat1		Hmha1
Gm23374		Abca7
Gm20554		Acta2
		Twist1
		Pim3
		Palm
		Zhx3
		Cox8a
		Pknox2
		Acss3
		Rusc2
		Fam65b
		Prtg
		Dnajb5
		Fmnl2
		Meox2
		Fam69b
		3632451O06Rik
		Igfbp7
		Lrrk2
		Slc2a13
		Lzts1
		Igsf10
		Glb1l2
		Npy1r
		Lum
		Greb1
		Adamts2
		Sh3tc1
		Lgi4
		Fxyd1
		Cpz
		Chst12
		Eepd1
		Mgat4b
		Amdhd2
		Hspb6
		Wnt4
		Dchs1
		Syde2
		Trim67
		Tns2
		Frem2
		Apbb1
		Smpd1
		Prkcdbp
		Sh3glb1
		Scd1
		Ralgapa2
		Sik2
		Aff3
		Myom3
		Islr
		Spry1
		Zfyve28
		Fgf2
		Itih2
		Letmd1
		4930578C19Rik
		Letm2
		Spon2
		Tbc1d2b
		Slc18b1
		Slc2a12
		Cib2
		Plekhg2
		Vash2
		Atoh8
		Kcnk2
		Cdkn1c
		Inf2
		Aspg
		Fam13a
		Cisd1
		Themis2
		Limch1
		Ppp1r16b
		Dzip1l
		Tgm2
		Egr2
		Ackr1
		Ndufv1
		Ssh2
		Scarb1
		Inpp4b
		Ccdc92
		Acer2
		Tigar
		Socs1
		Ptpdc1
		Nod1
		Dlec1
		Mturn
		Rnf144b
		Cntln
		Hspb2
		Cdon
		Rbm24
		Snrk
		Ormdl3
		Spon1
		Pde4dip
		Enpp6
		Kcna7
		Tlcd2
		Hoxa9
		Fam198a
		Hoxa7
		Hrc
		Mical2
		Sobp
		Hoxa5
		Slc22a23
		Iffo1
		Snx10
		Kcnh2
		Txlng
		Pcp4l1
		Trp53inp2
		Txnip
		Dennd2a
		Tmem255b
		C1s1
		Rgs4
		Atf5
		Pptc7
		Capn8
		Fam65a
		Dock10
		Degs1
		Fsd2
		Dgki
		Lpar1
		Mybpc2
		Scube3
		Hoxb5
		Shank1
		Alpk3
		Lmx1b
		Sema6c
		Man2a2
		Plcl2
		Sccpdh
		Cnst
		Pdk2
		St6galnac5
		Wdr93
		Nexn
		Itga9
		Prune2
		Gipc2
		Camk1d
		Akap7
		Adgrl4
		Orm1
		Lgi2
		Megf9
		Tnfsf10
		Atp6v0e2
		C130074G19Rik
		Dusp10
		Prss23
		Cntnap2
		Tmem135
		Mtmr7
		Prrx2
		Dse
		Uhrf1bp1
		Mmd2
		Rcan2
		Rbms3
		Strip2
		Sdk1
		Zer1
		Ldb2
		Dnajc28
		Cc2d2a
		Cpeb2
		Cercam
		Arhgap29
		Lrrc17
		Tmem120a
		Fgl2
		Eva1c
		Spsb1
		Coq10a
		Rhbdd2
		Mrap
		Mettl20
		Hip1
		Tbc1d16
		Dtx4
		Ifi203
		Magi2
		Ginm1
		Ptger3
		Disp2
		Negr1
		Rbms2
		Tph1
		Ndufb10
		Flywch1
		Cacna2d1
		Abcc8
		Maob
		Fmo2
		Fmo1
		Emp3
		Lrp1
		Daam2
		Gbp2b
		Dnm3
		Btnl9
		Stac3
		Alx4
		Cul9
		Fam102b
		Plekha4
		Slc26a10
		Sgms1
		Ltbp4
		Adam22
		Gstm2
		Abcb1a
		Apobec2
		St8sia4
		Il17rd
		Rcsd1
		Kcna2
		Erg
		Six5
		Begain
		Tmem205
		Atp1a3
		Mgl2
		Igsf21
		Abhd4
		Iqsec2
		Nbl1
		N4bp2l1
		Cyyr1
		Dnah7b
		Pla2g2d
		Elovl6
		Katnal1
		Atp1b2
		Myzap
		Cldn5
		Hibch
		Mmrn2
		Syt15
		Piezo2
		Hspb8
		Sepw1
		Prelp
		Sdk2
		Gucy1a2
		Kctd12b
		Pcca
		Pnpla3
		Cox6a1
		Coro2b
		Pgm5
		Coq5
		Kirrel
		Tspo
		Tmem45b
		Pde3a
		Enc1
		Abca9
		Phlda3
		Abca8a
		Ptpre
		Shisa4
		Acacb
		2010003K11Rik
		Tmcc2
		Kank3
		Uggt2
		Ssh1
		Dzip1
		Cmklr1
		Pm20d1
		Ptchd4
		Itga1
		Gm5617
		Prox2
		Ikbke
		Osbpl6
		Dennd4b
		Mgat3
		Adora1
		Reln
		Abcb4
		Mustn1
		Golga7b
		Pla2g6
		Dcst1
		Ypel3
		Jph1
		Ppp1r3a
		Id1
		Aqp11
		Hecw2
		Flt3
		Fgf11
		Mamstr
		Egflam
		Sbk1
		Gng2
		Hic1
		A530016L24Rik
		Fam13c
		B3galnt1
		Filip1l
		Tril
		Rai2
		Sorcs1
		Mmp3
		Ecm2
		Rbm20
		Kcns3
		Col6a6
		Adamtsl5
		Naalad2
		Adgrd1
		Eml6
		Proca1
		Gpr146
		Gpr4
		Ackr3
		Aplnr
		Marveld1
		Lacc1
		Slc16a13
		Adig
		Rin3
		Lncpint
		Zfand3
		Dact1
		Rasip1
		Cnrip1
		Abca6
		Uqcrq
		Klhl31
		Napepld
		Prkce
		S1pr1
		Dmd
		Bola3
		AI467606
		Nudt18
		Asxl3
		Rtn4rl1
		Insig1
		Zfp423
		Tmem88
		1190002N15Rik
		Hcar2
		Kcna5
		Mc2r
		Penk
		Pid1
		Cdc42ep2
		Smtnl2
		A430105I19Rik
		Gvin1
		Adra1a
		Clec14a
		Mtmr11
		Sdpr
		Cd109
		Pik3r6
		Rprml
		Tusc5
		She
		AI464131
		Ccbe1
		B430212C06Rik
		Camk2n1
		Sox18
		Scn4b
		Kctd4
		Ar
		Fam43a
		Tcaim
		Olfml2a
		Fat4
		A530053G22Rik
		Rhoj
		4921506M07Rik
		Ppp1r3b
		Gchfr
		Ddit4l
		Myct1
		Csl
		Irs3
		Kcnv2
		Kcne4
		Ctdspl
		Flrt2
		Cmya5
		Arl4a
		Rnf152
		Adamts12
		Als2cr12
		Ccdc144b
		Ust
		Rnf150
		Sned1
		Bri3
		Gimap6
		Gm8566
		Tshz2
		Kcna1
		Prrg1
		Rgmb
		Arxes2
		Tenm4
		Lmod1
		Col6a3
		Dmrt2
		Nat8l
		Crebrf
		Sacs
		Ric3
		Gm8258
		Arxes1
		Pdp2
		Osr1
		Gli2
		Mlf1
		Bdnf
		Fitm2
		8430408G22Rik
		Nrip1
		Tmem136
		Phldb1
		Igf2
		Hoxb3
		Lonrf2
		Rnf24
		Gm5540
		Prex2
		Mrgpre
		Oxtr
		Agtr1a
		C5ar1
		Pdp1
		Hcar1
		Kcnk3
		Lix1l
		Syt12
		Tenm2
		Rarres1
		Chchd10
		Tsku
		Ccdc69
		Nckap5
		Arhgap15
		Fzd4
		Armcx4
		Arhgap23
		Fam26e
		Rasd1
		Pgrmc2
		Ppp1r3d
		Tdrp
		Grem2
		Agmo
		Slc25a44
		Scd4
		Gja4
		Evc2
		Tmem220
		D8Ertd82e
		Synpo2
		Kif7
		Lypd6
		Fam171a1
		5730508B09Rik
		Kcnb1
		Trhde
		2310061I04Rik
		Ptges
		Zfp366
		Sgms2
		Gja1
		Olfml1
		Cited1
		Plcb1
		Msrb3
		Islr2
		Ffar2
		1500011K16Rik
		Pcdh19
		Cacna1c
		Gfod1
		Plekhm3
		Six1
		Ywhag
		Ttn
		Nlgn2
		Cxx1c
		Mest
		Sox6
		Xkr4
		Sec31b
		Pard3b
		Mtcl1
		Bre
		Acvr2a
		Zeb2os
		Hbb-bs
		Ankrd44
		Actn2
		Tchh
		Nav2
		St6galnac3
		Dlg2
		Kcnt2
		Map1b
		Cysltr1
		Prkcb
		Cyp2j6
		Prkg1
		Arhgef15
		Ctif
		Fbxo31
		C130021I20Rik
		Gas1
		Hrh1
		Creb5
		Jam2
		Prx
		Arhgap20
		Aldh1a1
		Adamts18
		Cbx7
		Tcf4
		Sh3pxd2a
		Tll1
		Ppfia2
		H2-T24
		Lipg
		Slc39a8
		Ech1
		Ang5
		6330403A02Rik
		Pde5a
		Gm9930
		Iigp1
		Syne3
		Ffar4
		Ifi205
		Lifr
		Slfn5
		Tmem120b
		Gimap4
		Ugt1a6a
		Adam12
		Gm4876
		Pla2r1
		Mettl7a1
		Tmem119
		1600014C10Rik
		Emcn
		Lrrc8c
		Tmem158
		Cntn1
		Smyd1
		Klf2
		C1ra
		Wdr86
		Ntrk2
		Tmem245
		Adh7
		Tead1
		Tns1
		Map6
		H2-Q5
		Nap1l5
		Maf
		Soga1
		Epm2a
		Zcchc24
		Timd4
		Hmcn2
		Dach1
		Gpc3
		Kbtbd11
		Ghr
		Abcd2
		Tcf7l1
		Fmnl1
		Irs1
		9330154J02Rik
		Fez2
		Myh1
		Adap1
		Slit3
		Med12l
		Cd248
		Adgrf5
		Mpz
		Fry
		Retsat
		Gulp1
		Usp13
		Sipa1
		Acbd4
		Ces1d
		Myh4
		Inca1
		Ebf1
		Tmem140
		Arhgap24
		Cep170
		Ece1
		Dtnbp1
		Lmcd1
		Gnai1
		Ankrd29
		Abat
		Camk2b
		Sema3b
		Adtrp
		Palld
		Eml1
		Sdhc
		Gstm1
		Adamts17
		Spock2
		Scp2-ps2
		Gpc6
		Thra
		Cds2
		Col13a1
		Zfp708
		Fam57b
		Vwa8
		Sh2d3c
		Kcp
		9630013D21Rik
		Frem1
		Ntrk3
		Pde1a
		Lep
		Hopx
		Eda
		Fxyd2
		Actg2
		Hadhb
		Calcrl
		Rgs3
		Dbp
		Ntng1
		Ptp4a3
		Adamts14
		Chpt1
		Samd5
		Tor3a
		Mfap2
		Eno3
		Pla2g16
		Slc9a6
		Cd302
		B2m
		Ctnna3
		Acyp2
		Csmd1
		Slc4a4
		Mcpt4
		Retnla
		Cxcl12
		Hipk2
		Obscn
		C1qtnf7
		Pclo
		Akap6
		Dlgap4
		Tnnt3
		Cyp2d22
		Kalrn
		Cfd
		Rufy4
		Myl1
		Iah1
		Qk
		Hs6st2
		Rapgef2
		Opcml
		Cytl1
		Itgb1bp1
		Fabp4
		Ncr1
		Cys1
		Tubb4a
		Kcnj15
		Ganc
		Ncs1
		Phactr2
		Acadm
		Stat4
		Kdr
		Cped1
		Sox7
		Numbl
		Rps4l
		Cyp26b1
		Wscd2
		Syne2
		Sema3e
		Aox1
		Col23a1
		Jazf1
		Gm13910
		Slc24a3
		Trerf1
		4430402I18Rik
		Paqr9
		Gimap8
		Hvcn1
		Aox3
		mt-Rnr1
		mt-Rnr2
		mt-Nd1
		mt-Nd2
		mt-Co1
		mt-Nd4
[truncated: 207 more rows]

## Sheet: Sheet5
Table S5. Genes in the WGCNA modules
black		red		green		purple
ensembl_gene_id	external_gene_name	ensembl_gene_id		ensembl_gene_id		ensembl_gene_id
ENSMUSG00000000374	Trappc10	ENSMUSG00000000131		ENSMUSG00000000088		ENSMUSG00000000827
ENSMUSG00000000568	Hnrnpd	ENSMUSG00000000148		ENSMUSG00000000168		ENSMUSG00000000934
ENSMUSG00000000902	Smarcb1	ENSMUSG00000000149		ENSMUSG00000000171		ENSMUSG00000001211
ENSMUSG00000001054	Rmnd5b	ENSMUSG00000000282		ENSMUSG00000000340		ENSMUSG00000001642
ENSMUSG00000001056	Nhp2	ENSMUSG00000000325		ENSMUSG00000000355		ENSMUSG00000001687
ENSMUSG00000001228	Uhrf1	ENSMUSG00000000957		ENSMUSG00000000628		ENSMUSG00000002393
ENSMUSG00000001416	Cct3	ENSMUSG00000001062		ENSMUSG00000000738		ENSMUSG00000002608
ENSMUSG00000001440	Kpnb1	ENSMUSG00000001119		ENSMUSG00000000916		ENSMUSG00000002997
ENSMUSG00000001525	Tubb5	ENSMUSG00000001227		ENSMUSG00000001100		ENSMUSG00000003099
ENSMUSG00000001729	Akt1	ENSMUSG00000001288		ENSMUSG00000001138		ENSMUSG00000003464
ENSMUSG00000001785	Pwp1	ENSMUSG00000001300		ENSMUSG00000001366		ENSMUSG00000003752
ENSMUSG00000001909	Trmt1	ENSMUSG00000001435		ENSMUSG00000001445		ENSMUSG00000004056
ENSMUSG00000002319	Ipo4	ENSMUSG00000001506		ENSMUSG00000001755		ENSMUSG00000004937
ENSMUSG00000002870	Mcm2	ENSMUSG00000001507		ENSMUSG00000001829		ENSMUSG00000005534
ENSMUSG00000003131	Pafah1b2	ENSMUSG00000001555		ENSMUSG00000001833		ENSMUSG00000005803
ENSMUSG00000004099	Dnmt1	ENSMUSG00000001761		ENSMUSG00000001983		ENSMUSG00000005873
ENSMUSG00000005198	Polr2a	ENSMUSG00000001786		ENSMUSG00000002010		ENSMUSG00000005951
ENSMUSG00000005410	Mcm5	ENSMUSG00000001870		ENSMUSG00000002346		ENSMUSG00000007415
ENSMUSG00000005481	Ddx39	ENSMUSG00000001910		ENSMUSG00000002379		ENSMUSG00000007837
ENSMUSG00000005566	Trim28	ENSMUSG00000001986		ENSMUSG00000002550		ENSMUSG00000008859
ENSMUSG00000005698	Ctcf	ENSMUSG00000002257		ENSMUSG00000002617		ENSMUSG00000011382
ENSMUSG00000005899	Smpd4	ENSMUSG00000002265		ENSMUSG00000002781		ENSMUSG00000011958
ENSMUSG00000006498	Ptbp1	ENSMUSG00000002486		ENSMUSG00000003072		ENSMUSG00000013539
ENSMUSG00000006678	Pola1	ENSMUSG00000002799		ENSMUSG00000003299		ENSMUSG00000013846
ENSMUSG00000006932	Ctnnb1	ENSMUSG00000002900		ENSMUSG00000003438		ENSMUSG00000015312
ENSMUSG00000007080	Pole	ENSMUSG00000003233		ENSMUSG00000003500		ENSMUSG00000016194
ENSMUSG00000007670	Khsrp	ENSMUSG00000003345		ENSMUSG00000003528		ENSMUSG00000016664
ENSMUSG00000007836	Hnrnpa0	ENSMUSG00000003348		ENSMUSG00000003731		ENSMUSG00000017167
ENSMUSG00000007892	Rplp1	ENSMUSG00000003421		ENSMUSG00000003955		ENSMUSG00000018339
ENSMUSG00000008200	Fnbp4	ENSMUSG00000003575		ENSMUSG00000004069		ENSMUSG00000018740
ENSMUSG00000009575	Cbx5	ENSMUSG00000004098		ENSMUSG00000004071		ENSMUSG00000018796
ENSMUSG00000010080	Epn3	ENSMUSG00000004263		ENSMUSG00000004207		ENSMUSG00000019082
ENSMUSG00000010205	Raver1	ENSMUSG00000004562		ENSMUSG00000004233		ENSMUSG00000019437
ENSMUSG00000010406	Mrpl52	ENSMUSG00000004665		ENSMUSG00000004364		ENSMUSG00000019718
ENSMUSG00000012443	Kif11	ENSMUSG00000005442		ENSMUSG00000004610		ENSMUSG00000019769
ENSMUSG00000013629	Cad	ENSMUSG00000005774		ENSMUSG00000004789		ENSMUSG00000019872
ENSMUSG00000015165	Hnrnpl	ENSMUSG00000005973		ENSMUSG00000004934		ENSMUSG00000019916
ENSMUSG00000015880	Ncapg	ENSMUSG00000006276		ENSMUSG00000005034		ENSMUSG00000019998
ENSMUSG00000015937	H2afy	ENSMUSG00000006476		ENSMUSG00000005299		ENSMUSG00000020029
ENSMUSG00000015961	Adss	ENSMUSG00000006519		ENSMUSG00000005312		ENSMUSG00000020085
ENSMUSG00000016253	Nelfcd	ENSMUSG00000006576		ENSMUSG00000005469		ENSMUSG00000020190
ENSMUSG00000016757	Ttll12	ENSMUSG00000007880		ENSMUSG00000005501		ENSMUSG00000020271
ENSMUSG00000017210	Med24	ENSMUSG00000009621		ENSMUSG00000005575		ENSMUSG00000020363
ENSMUSG00000017724	Etv4	ENSMUSG00000009828		ENSMUSG00000005683		ENSMUSG00000020593
ENSMUSG00000018362	Kpna2	ENSMUSG00000010047		ENSMUSG00000005882		ENSMUSG00000020741
ENSMUSG00000018379	Srsf1	ENSMUSG00000010721		ENSMUSG00000005981		ENSMUSG00000020743
ENSMUSG00000018446	C1qbp	ENSMUSG00000011256		ENSMUSG00000006050		ENSMUSG00000020777
ENSMUSG00000018974	Sart3	ENSMUSG00000013033		ENSMUSG00000006423		ENSMUSG00000020864
ENSMUSG00000019139	Isyna1	ENSMUSG00000013236		ENSMUSG00000006494		ENSMUSG00000020889
ENSMUSG00000019849	Prep	ENSMUSG00000014303		ENSMUSG00000006638		ENSMUSG00000021033
ENSMUSG00000019891	Dcbld1	ENSMUSG00000014329		ENSMUSG00000006717		ENSMUSG00000021047
ENSMUSG00000019961	Tmpo	ENSMUSG00000014361		ENSMUSG00000006818		ENSMUSG00000021096
ENSMUSG00000020075	Ddx21	ENSMUSG00000014418		ENSMUSG00000007682		ENSMUSG00000021185
ENSMUSG00000020290	Xpo1	ENSMUSG00000014498		ENSMUSG00000007891		ENSMUSG00000021238
ENSMUSG00000020358	Hnrnpab	ENSMUSG00000015094		ENSMUSG00000008348		ENSMUSG00000021242
ENSMUSG00000020362	Cnot6	ENSMUSG00000015143		ENSMUSG00000008393		ENSMUSG00000021371
ENSMUSG00000020454	Eif4enif1	ENSMUSG00000015202		ENSMUSG00000008540		ENSMUSG00000021474
ENSMUSG00000020652	Cenpo	ENSMUSG00000015533		ENSMUSG00000009112		ENSMUSG00000021497
ENSMUSG00000020737	Hn1	ENSMUSG00000015597		ENSMUSG00000009863		ENSMUSG00000021646
ENSMUSG00000020914	Top2a	ENSMUSG00000015766		ENSMUSG00000010914		ENSMUSG00000021671
ENSMUSG00000020929	Eftud2	ENSMUSG00000015950		ENSMUSG00000013593		ENSMUSG00000021792
ENSMUSG00000021007	Spata7	ENSMUSG00000016028		ENSMUSG00000013701		ENSMUSG00000021809
ENSMUSG00000021048	Mthfd1	ENSMUSG00000016933		ENSMUSG00000013858		ENSMUSG00000021884
ENSMUSG00000021175	Cdca7l	ENSMUSG00000017493		ENSMUSG00000013878		ENSMUSG00000021987
ENSMUSG00000021326	Trim27	ENSMUSG00000017607		ENSMUSG00000015016		ENSMUSG00000022040
ENSMUSG00000021377	Dek	ENSMUSG00000017670		ENSMUSG00000015357		ENSMUSG00000022299
ENSMUSG00000021597	Slf1	ENSMUSG00000018476		ENSMUSG00000015970		ENSMUSG00000022365
ENSMUSG00000021598	Med10	ENSMUSG00000018572		ENSMUSG00000015994		ENSMUSG00000022389
ENSMUSG00000021694	Ercc8	ENSMUSG00000018593		ENSMUSG00000016257		ENSMUSG00000022474
ENSMUSG00000021707	Dhfr	ENSMUSG00000018820		ENSMUSG00000016344		ENSMUSG00000022548
ENSMUSG00000021774	Ube2e1	ENSMUSG00000018830		ENSMUSG00000016409		ENSMUSG00000022555
ENSMUSG00000021811	Dnajc9	ENSMUSG00000018909		ENSMUSG00000016427		ENSMUSG00000022562
ENSMUSG00000021870	Slmap	ENSMUSG00000019132		ENSMUSG00000016528		ENSMUSG00000022684
ENSMUSG00000022009	Nufip1	ENSMUSG00000019312		ENSMUSG00000017188		ENSMUSG00000022788
ENSMUSG00000022021	Diaph3	ENSMUSG00000019461		ENSMUSG00000017764		ENSMUSG00000022801
ENSMUSG00000022193	Psmb5	ENSMUSG00000019539		ENSMUSG00000018415		ENSMUSG00000022964
ENSMUSG00000022285	Ywhaz	ENSMUSG00000019647		ENSMUSG00000018428		ENSMUSG00000022971
ENSMUSG00000022350	E430025E21Rik	ENSMUSG00000019817		ENSMUSG00000018566		ENSMUSG00000023075
ENSMUSG00000022351	Sqle	ENSMUSG00000019823		ENSMUSG00000018574		ENSMUSG00000023079
ENSMUSG00000022360	Atad2	ENSMUSG00000019841		ENSMUSG00000018677		ENSMUSG00000023307
ENSMUSG00000022427	Tomm22	ENSMUSG00000019975		ENSMUSG00000018733		ENSMUSG00000023460
ENSMUSG00000022443	Myh9	ENSMUSG00000019979		ENSMUSG00000019054		ENSMUSG00000023571
ENSMUSG00000022463	Srebf2	ENSMUSG00000020105		ENSMUSG00000019179		ENSMUSG00000023845
ENSMUSG00000022561	Gpaa1	ENSMUSG00000020167		ENSMUSG00000019303		ENSMUSG00000023904
ENSMUSG00000022568	Scrib	ENSMUSG00000020196		ENSMUSG00000019577		ENSMUSG00000023951
ENSMUSG00000022673	Mcm4	ENSMUSG00000020241		ENSMUSG00000019763		ENSMUSG00000023960
ENSMUSG00000022702	Hira	ENSMUSG00000020393		ENSMUSG00000019791		ENSMUSG00000024038
ENSMUSG00000022718	Dgcr8	ENSMUSG00000020453		ENSMUSG00000019797		ENSMUSG00000024122
ENSMUSG00000022722	Arl6	ENSMUSG00000020536		ENSMUSG00000019864		ENSMUSG00000024164
ENSMUSG00000022808	Snx4	ENSMUSG00000020592		ENSMUSG00000019883		ENSMUSG00000024228
ENSMUSG00000022828	Gtf2e1	ENSMUSG00000020653		ENSMUSG00000019948		ENSMUSG00000024414
ENSMUSG00000022898	Dscr3	ENSMUSG00000020674		ENSMUSG00000020079		ENSMUSG00000024480
ENSMUSG00000023004	Tuba1b	ENSMUSG00000020695		ENSMUSG00000020087		ENSMUSG00000024645
ENSMUSG00000023018	Smarcd1	ENSMUSG00000020700		ENSMUSG00000020089		ENSMUSG00000024725
ENSMUSG00000023505	Cdca3	ENSMUSG00000020844		ENSMUSG00000020133		ENSMUSG00000024780
ENSMUSG00000024007	Ppil1	ENSMUSG00000020866		ENSMUSG00000020163		ENSMUSG00000024845
ENSMUSG00000024217	Snrpc	ENSMUSG00000020900		ENSMUSG00000020225		ENSMUSG00000024892
ENSMUSG00000024312	Wdr46	ENSMUSG00000020911		ENSMUSG00000020227		ENSMUSG00000024924
ENSMUSG00000024498	Tcerg1	ENSMUSG00000020946		ENSMUSG00000020253		ENSMUSG00000024978
ENSMUSG00000024537	Psmg2	ENSMUSG00000021108		ENSMUSG00000020264		ENSMUSG00000025509
ENSMUSG00000024542	Cep192	ENSMUSG00000021127		ENSMUSG00000020267		ENSMUSG00000025521
ENSMUSG00000024590	Lmnb1	ENSMUSG00000021144		ENSMUSG00000020283		ENSMUSG00000025545
ENSMUSG00000024660	Incenp	ENSMUSG00000021186		ENSMUSG00000020321		ENSMUSG00000025584
ENSMUSG00000024665	Fads2	ENSMUSG00000021257		ENSMUSG00000020456		ENSMUSG00000025759
ENSMUSG00000024795	Kif20b	ENSMUSG00000021268		ENSMUSG00000020459		ENSMUSG00000025792
ENSMUSG00000024812	Tjp2	ENSMUSG00000021279		ENSMUSG00000020496		ENSMUSG00000025825
ENSMUSG00000024833	Pola2	ENSMUSG00000021367		ENSMUSG00000020513		ENSMUSG00000025937
ENSMUSG00000024943	Smc5	ENSMUSG00000021481		ENSMUSG00000020532		ENSMUSG00000025950
ENSMUSG00000024982	Zdhhc6	ENSMUSG00000021611		ENSMUSG00000020570		ENSMUSG00000026032
ENSMUSG00000025001	Hells	ENSMUSG00000021614		ENSMUSG00000020572		ENSMUSG00000026064
ENSMUSG00000025007	Aldh18a1	ENSMUSG00000021725		ENSMUSG00000020610		ENSMUSG00000026123
ENSMUSG00000025010	Ccnj	ENSMUSG00000021728		ENSMUSG00000020629		ENSMUSG00000026466
ENSMUSG00000025076	Casp7	ENSMUSG00000021745		ENSMUSG00000020650		ENSMUSG00000026473
ENSMUSG00000025077	Dclre1a	ENSMUSG00000021760		ENSMUSG00000020664		ENSMUSG00000026626
ENSMUSG00000025086	Trub1	ENSMUSG00000021806		ENSMUSG00000020718		ENSMUSG00000026687
ENSMUSG00000025134	Alyref	ENSMUSG00000021819		ENSMUSG00000020744		ENSMUSG00000026701
ENSMUSG00000025395	Prim1	ENSMUSG00000021910		ENSMUSG00000020910		ENSMUSG00000026773
ENSMUSG00000025403	Shmt2	ENSMUSG00000022010		ENSMUSG00000020917		ENSMUSG00000026858
ENSMUSG00000025580	Eif4a3	ENSMUSG00000022098		ENSMUSG00000020962		ENSMUSG00000026860
ENSMUSG00000025794	Rpl14	ENSMUSG00000022178		ENSMUSG00000021040		ENSMUSG00000026922
ENSMUSG00000026035	Ppil3	ENSMUSG00000022199		ENSMUSG00000021044		ENSMUSG00000026944
ENSMUSG00000026039	Sgol2a	ENSMUSG00000022231		ENSMUSG00000021069		ENSMUSG00000026958
ENSMUSG00000026127	Imp4	ENSMUSG00000022263		ENSMUSG00000021094		ENSMUSG00000027187
ENSMUSG00000026181	Ppm1f	ENSMUSG00000022283		ENSMUSG00000021102		ENSMUSG00000027217
ENSMUSG00000026234	Ncl	ENSMUSG00000022324		ENSMUSG00000021147		ENSMUSG00000027222
ENSMUSG00000026238	Ptma	ENSMUSG00000022346		ENSMUSG00000021226		ENSMUSG00000027227
ENSMUSG00000026274	Pask	ENSMUSG00000022387		ENSMUSG00000021235		ENSMUSG00000027287
ENSMUSG00000026355	Mcm6	ENSMUSG00000022390		ENSMUSG00000021236		ENSMUSG00000027305
ENSMUSG00000026434	Nucks1	ENSMUSG00000022440		ENSMUSG00000021241		ENSMUSG00000027332
ENSMUSG00000026558	Uck2	ENSMUSG00000022510		ENSMUSG00000021282		ENSMUSG00000027363
ENSMUSG00000026565	Pou2f1	ENSMUSG00000022521		ENSMUSG00000021361		ENSMUSG00000027447
ENSMUSG00000026589	Sec16b	ENSMUSG00000022545		ENSMUSG00000021417		ENSMUSG00000027475
ENSMUSG00000026605	Cenpf	ENSMUSG00000022685		ENSMUSG00000021484		ENSMUSG00000027513
ENSMUSG00000026662	Sephs1	ENSMUSG00000022750		ENSMUSG00000021573		ENSMUSG00000027709
ENSMUSG00000026779	Mastl	ENSMUSG00000022816		ENSMUSG00000021577		ENSMUSG00000027763
ENSMUSG00000026942	Traf2	ENSMUSG00000022836		ENSMUSG00000021650		ENSMUSG00000027782
ENSMUSG00000027018	Hat1	ENSMUSG00000022885		ENSMUSG00000021748		ENSMUSG00000027820
ENSMUSG00000027184	Caprin1	ENSMUSG00000023008		ENSMUSG00000021764		ENSMUSG00000028035
ENSMUSG00000027304	Rtf1	ENSMUSG00000023009		ENSMUSG00000021779		ENSMUSG00000028085
ENSMUSG00000027306	Nusap1	ENSMUSG00000023050		ENSMUSG00000021868		ENSMUSG00000028383
ENSMUSG00000027342	Pcna	ENSMUSG00000023191		ENSMUSG00000021908		ENSMUSG00000028393
ENSMUSG00000027397	Slc20a1	ENSMUSG00000023991		ENSMUSG00000021957		ENSMUSG00000028405
ENSMUSG00000027404	Snrpb	ENSMUSG00000024063		ENSMUSG00000021981		ENSMUSG00000028445
ENSMUSG00000027422	Rrbp1	ENSMUSG00000024087		ENSMUSG00000021982		ENSMUSG00000028551
ENSMUSG00000027469	Tpx2	ENSMUSG00000024220		ENSMUSG00000021993		ENSMUSG00000028559
ENSMUSG00000027490	E2f1	ENSMUSG00000024251		ENSMUSG00000022013		ENSMUSG00000028603
ENSMUSG00000027550	Lrrcc1	ENSMUSG00000024393		ENSMUSG00000022035		ENSMUSG00000028792
ENSMUSG00000027593	Raly	ENSMUSG00000024413		ENSMUSG00000022075		ENSMUSG00000028955
ENSMUSG00000027641	Rbl1	ENSMUSG00000024421		ENSMUSG00000022110		ENSMUSG00000028959
ENSMUSG00000027883	Gpsm2	ENSMUSG00000024429		ENSMUSG00000022186		ENSMUSG00000028991
ENSMUSG00000027959	Sass6	ENSMUSG00000024456		ENSMUSG00000022210		ENSMUSG00000029063
ENSMUSG00000028010	Gar1	ENSMUSG00000024501		ENSMUSG00000022244		ENSMUSG00000029190
ENSMUSG00000028018	Gstcd	ENSMUSG00000024529		ENSMUSG00000022253		ENSMUSG00000029208
ENSMUSG00000028044	Cks1b	ENSMUSG00000024538		ENSMUSG00000022265		ENSMUSG00000029221
ENSMUSG00000028066	Pmf1	ENSMUSG00000024548		ENSMUSG00000022354		ENSMUSG00000029405
ENSMUSG00000028312	Smc2	ENSMUSG00000024620		ENSMUSG00000022362		ENSMUSG00000029455
ENSMUSG00000028560	Usp1	ENSMUSG00000024622		ENSMUSG00000022386		ENSMUSG00000029456
ENSMUSG00000028578	Caap1	ENSMUSG00000024713		ENSMUSG00000022419		ENSMUSG00000029482
ENSMUSG00000028580	Pum1	ENSMUSG00000024900		ENSMUSG00000022437		ENSMUSG00000029571
ENSMUSG00000028693	Nasp	ENSMUSG00000024965		ENSMUSG00000022477		ENSMUSG00000029575
ENSMUSG00000028776	Tinagl1	ENSMUSG00000024969		ENSMUSG00000022508		ENSMUSG00000029670
ENSMUSG00000028820	Sfpq	ENSMUSG00000025024		ENSMUSG00000022551		ENSMUSG00000029705
ENSMUSG00000028848	Gpn2	ENSMUSG00000025064		ENSMUSG00000022559		ENSMUSG00000029759
ENSMUSG00000028898	Trnau1ap	ENSMUSG00000025151		ENSMUSG00000022617		ENSMUSG00000029864
ENSMUSG00000029014	Dnajc2	ENSMUSG00000025188		ENSMUSG00000022634		ENSMUSG00000030087
ENSMUSG00000029165	Agbl5	ENSMUSG00000025225		ENSMUSG00000022663		ENSMUSG00000030161
ENSMUSG00000029174	Tbc1d1	ENSMUSG00000025231		ENSMUSG00000022668		ENSMUSG00000030168
ENSMUSG00000029177	Cenpa	ENSMUSG00000025236		ENSMUSG00000022707		ENSMUSG00000030284
ENSMUSG00000029283	Cdc7	ENSMUSG00000025268		ENSMUSG00000022853		ENSMUSG00000030451
ENSMUSG00000029430	Ran	ENSMUSG00000025650		ENSMUSG00000022889		ENSMUSG00000030610
ENSMUSG00000029480	Dhx37	ENSMUSG00000025743		ENSMUSG00000022905		ENSMUSG00000030630
ENSMUSG00000029516	Cit	ENSMUSG00000025856		ENSMUSG00000023019		ENSMUSG00000030747
ENSMUSG00000029547	Ints1	ENSMUSG00000025867		ENSMUSG00000023051		ENSMUSG00000030788
ENSMUSG00000029552	Tes	ENSMUSG00000025880		ENSMUSG00000023206		ENSMUSG00000030804
ENSMUSG00000029578	Wipi2	ENSMUSG00000025964		ENSMUSG00000023832		ENSMUSG00000030826
ENSMUSG00000029703	Lrwd1	ENSMUSG00000026000		ENSMUSG00000023861		ENSMUSG00000030847
ENSMUSG00000029715	Pop7	ENSMUSG00000026042		ENSMUSG00000023921		ENSMUSG00000030934
ENSMUSG00000029777	Gars	ENSMUSG00000026043		ENSMUSG00000024099		ENSMUSG00000031246
ENSMUSG00000030091	Nup210	ENSMUSG00000026121		ENSMUSG00000024132		ENSMUSG00000031349
ENSMUSG00000030224	Strap	ENSMUSG00000026193		ENSMUSG00000024246		ENSMUSG00000031357
ENSMUSG00000030245	Golt1b	ENSMUSG00000026213		ENSMUSG00000024259		ENSMUSG00000031373
ENSMUSG00000030254	Rad18	ENSMUSG00000026279		ENSMUSG00000024319		ENSMUSG00000031490
ENSMUSG00000030264	Thumpd3	ENSMUSG00000026478		ENSMUSG00000024359		ENSMUSG00000031534
ENSMUSG00000030452	Nipa2	ENSMUSG00000026479		ENSMUSG00000024370		ENSMUSG00000031767
ENSMUSG00000030528	Blm	ENSMUSG00000026483		ENSMUSG00000024436		ENSMUSG00000031808
ENSMUSG00000030534	Vps33b	ENSMUSG00000026556		ENSMUSG00000024507		ENSMUSG00000031904
ENSMUSG00000030538	Cib1	ENSMUSG00000026594		ENSMUSG00000024527		ENSMUSG00000031924
ENSMUSG00000030662	Ipo5	ENSMUSG00000026657		ENSMUSG00000024588		ENSMUSG00000031985
ENSMUSG00000030741	Spns1	ENSMUSG00000026743		ENSMUSG00000024695		ENSMUSG00000032006
ENSMUSG00000030811	Fbxl19	ENSMUSG00000026825		ENSMUSG00000024844		ENSMUSG00000032243
ENSMUSG00000030978	Rrm1	ENSMUSG00000026837		ENSMUSG00000024856		ENSMUSG00000032263
ENSMUSG00000031004	Mki67	ENSMUSG00000026842		ENSMUSG00000024955		ENSMUSG00000032311
ENSMUSG00000031386	Hcfc1	ENSMUSG00000026991		ENSMUSG00000024963		ENSMUSG00000032348
ENSMUSG00000031592	Pcm1	ENSMUSG00000027035		ENSMUSG00000024997		ENSMUSG00000032349
ENSMUSG00000031796	Cfap20	ENSMUSG00000027200		ENSMUSG00000025049		ENSMUSG00000032462
ENSMUSG00000031822	Gse1	ENSMUSG00000027204		ENSMUSG00000025153		ENSMUSG00000032536
ENSMUSG00000031826	Usp10	ENSMUSG00000027356		ENSMUSG00000025240		ENSMUSG00000032679
ENSMUSG00000031878	Nae1	ENSMUSG00000027375		ENSMUSG00000025260		ENSMUSG00000032702
ENSMUSG00000032178	Ilf3	ENSMUSG00000027376		ENSMUSG00000025277		ENSMUSG00000032786
ENSMUSG00000032187	Smarca4	ENSMUSG00000027412		ENSMUSG00000025287		ENSMUSG00000032911
ENSMUSG00000032252	Glce	ENSMUSG00000027425		ENSMUSG00000025393		ENSMUSG00000033022
ENSMUSG00000032480	Dhx30	ENSMUSG00000027435		ENSMUSG00000025404		ENSMUSG00000033039
ENSMUSG00000032555	Topbp1	ENSMUSG00000027479		ENSMUSG00000025421		ENSMUSG00000033096
ENSMUSG00000032599	Ip6k2	ENSMUSG00000027582		ENSMUSG00000025428		ENSMUSG00000033416
ENSMUSG00000032624	Eml4	ENSMUSG00000027649		ENSMUSG00000025465		ENSMUSG00000033478
ENSMUSG00000032939	Nup93	ENSMUSG00000027661		ENSMUSG00000025466		ENSMUSG00000033849
ENSMUSG00000032997	Chpf	ENSMUSG00000027750		ENSMUSG00000025486		ENSMUSG00000034108
ENSMUSG00000033031	C330027C09Rik	ENSMUSG00000027751		ENSMUSG00000025503		ENSMUSG00000034175
ENSMUSG00000033054	Npat	ENSMUSG00000027797		ENSMUSG00000025616		ENSMUSG00000034247
ENSMUSG00000033075	Senp1	ENSMUSG00000027845		ENSMUSG00000025651		ENSMUSG00000034636
ENSMUSG00000033222	Ttf2	ENSMUSG00000027860		ENSMUSG00000025728		ENSMUSG00000034875
ENSMUSG00000033307	Mif	ENSMUSG00000027879		ENSMUSG00000025733		ENSMUSG00000035172
ENSMUSG00000033364	Usp37	ENSMUSG00000028059		ENSMUSG00000025745		ENSMUSG00000035203
ENSMUSG00000033658	Ddx19b	ENSMUSG00000028124		ENSMUSG00000025781		ENSMUSG00000035376
ENSMUSG00000033706	Smyd5	ENSMUSG00000028133		ENSMUSG00000025871		ENSMUSG00000035642
ENSMUSG00000033904	Ccp110	ENSMUSG00000028218		ENSMUSG00000025903		ENSMUSG00000035765
ENSMUSG00000033952	Aspm	ENSMUSG00000028337		ENSMUSG00000025940		ENSMUSG00000036002
ENSMUSG00000034024	Cct2	ENSMUSG00000028339		ENSMUSG00000025968		ENSMUSG00000036299
ENSMUSG00000034292	Traf3ip1	ENSMUSG00000028465		ENSMUSG00000025971		ENSMUSG00000037062
ENSMUSG00000034349	Smc4	ENSMUSG00000028532		ENSMUSG00000025981		ENSMUSG00000037110
ENSMUSG00000034575	Papd7	ENSMUSG00000028552		ENSMUSG00000026003		ENSMUSG00000037260
ENSMUSG00000034926	Dhcr24	ENSMUSG00000028641		ENSMUSG00000026027		ENSMUSG00000037395
ENSMUSG00000034932	Mrpl54	ENSMUSG00000028763		ENSMUSG00000026087		ENSMUSG00000037709
ENSMUSG00000035049	Rrp12	ENSMUSG00000028799		ENSMUSG00000026112		ENSMUSG00000038122
ENSMUSG00000035314	Gdpd5	ENSMUSG00000028843		ENSMUSG00000026142		ENSMUSG00000038150
ENSMUSG00000035621	Midn	ENSMUSG00000028869		ENSMUSG00000026254		ENSMUSG00000038174
ENSMUSG00000035726	Supt16	ENSMUSG00000028890		ENSMUSG00000026260		ENSMUSG00000038301
ENSMUSG00000036180	Gatad2a	ENSMUSG00000028937		ENSMUSG00000026361		ENSMUSG00000038344
ENSMUSG00000036181	Hist1h1c	ENSMUSG00000029022		ENSMUSG00000026384		ENSMUSG00000038393
ENSMUSG00000036208	Nepro	ENSMUSG00000029055		ENSMUSG00000026385		ENSMUSG00000038517
ENSMUSG00000036565	Ttyh3	ENSMUSG00000029101		ENSMUSG00000026492		ENSMUSG00000038527
ENSMUSG00000036606	Plxnb2	ENSMUSG00000029106		ENSMUSG00000026526		ENSMUSG00000038539
ENSMUSG00000036678	Aaas	ENSMUSG00000029110		ENSMUSG00000026596		ENSMUSG00000038886
ENSMUSG00000036875	Dna2	ENSMUSG00000029111		ENSMUSG00000026618		ENSMUSG00000038949
ENSMUSG00000036983	Tfb1m	ENSMUSG00000029163		ENSMUSG00000026632		ENSMUSG00000039096
ENSMUSG00000037313	Tacc3	ENSMUSG00000029179		ENSMUSG00000026664		ENSMUSG00000039100
ENSMUSG00000037331	Larp1	ENSMUSG00000029207		ENSMUSG00000026667		ENSMUSG00000039166
ENSMUSG00000037474	Dtl	ENSMUSG00000029326		ENSMUSG00000026672		ENSMUSG00000039176
ENSMUSG00000037503	Fam168b	ENSMUSG00000029438		ENSMUSG00000026753		ENSMUSG00000039428
ENSMUSG00000037572	Wdhd1	ENSMUSG00000029478		ENSMUSG00000026766		ENSMUSG00000039478
ENSMUSG00000038047	Haus6	ENSMUSG00000029518		ENSMUSG00000026781		ENSMUSG00000039512
ENSMUSG00000038252	Ncapd2	ENSMUSG00000029570		ENSMUSG00000026784		ENSMUSG00000039599
ENSMUSG00000038279	Nop2	ENSMUSG00000029581		ENSMUSG00000026820		ENSMUSG00000039770
ENSMUSG00000038417	Fig4	ENSMUSG00000029592		ENSMUSG00000026827		ENSMUSG00000039976
ENSMUSG00000038482	Tfdp1	ENSMUSG00000029661		ENSMUSG00000026853		ENSMUSG00000040016
ENSMUSG00000038644	Pold1	ENSMUSG00000029675		ENSMUSG00000026856		ENSMUSG00000040022
ENSMUSG00000038816	Ctnnal1	ENSMUSG00000029782		ENSMUSG00000026880		ENSMUSG00000040105
ENSMUSG00000038827	Fam206a	ENSMUSG00000029810		ENSMUSG00000026941		ENSMUSG00000040123
ENSMUSG00000038943	Prc1	ENSMUSG00000029826		ENSMUSG00000027086		ENSMUSG00000040139
ENSMUSG00000038957	Edc3	ENSMUSG00000029860		ENSMUSG00000027104		ENSMUSG00000040147
ENSMUSG00000038990	Cables2	ENSMUSG00000029869		ENSMUSG00000027131		ENSMUSG00000040181
ENSMUSG00000039275	Foxk2	ENSMUSG00000030022		ENSMUSG00000027165		ENSMUSG00000040351
ENSMUSG00000039509	Nup133	ENSMUSG00000030067		ENSMUSG00000027177		ENSMUSG00000040410
ENSMUSG00000039630	Hnrnpu	ENSMUSG00000030208		ENSMUSG00000027195		ENSMUSG00000040548
ENSMUSG00000039684	Gm5422	ENSMUSG00000030213		ENSMUSG00000027259		ENSMUSG00000040774
ENSMUSG00000039789	Zfp597	ENSMUSG00000030352		ENSMUSG00000027282		ENSMUSG00000041225
ENSMUSG00000039994	Timeless	ENSMUSG00000030374		ENSMUSG00000027327		ENSMUSG00000041298
ENSMUSG00000040018	Cox15	ENSMUSG00000030516		ENSMUSG00000027357		ENSMUSG00000041346
ENSMUSG00000040040	Ift88	ENSMUSG00000030685		ENSMUSG00000027374		ENSMUSG00000041426
ENSMUSG00000040434	Gyltl1b	ENSMUSG00000030766		ENSMUSG00000027406		ENSMUSG00000041653
ENSMUSG00000040463	Mybbp1a	ENSMUSG00000030770		ENSMUSG00000027605		ENSMUSG00000041736
ENSMUSG00000040549	Ckap5	ENSMUSG00000030780		ENSMUSG00000027634		ENSMUSG00000041881
ENSMUSG00000040648	Ppip5k2	ENSMUSG00000030782		ENSMUSG00000027673		ENSMUSG00000042073
ENSMUSG00000040725	Hnrnpul1	ENSMUSG00000030849		ENSMUSG00000027679		ENSMUSG00000042249
ENSMUSG00000040945	Rcc2	ENSMUSG00000030878		ENSMUSG00000027774		ENSMUSG00000042312
ENSMUSG00000041075	Fzd7	ENSMUSG00000031024		ENSMUSG00000027809		ENSMUSG00000042429
ENSMUSG00000041130	Zfp598	ENSMUSG00000031029		ENSMUSG00000027893		ENSMUSG00000042605
ENSMUSG00000041147	Brca2	ENSMUSG00000031066		ENSMUSG00000027981		ENSMUSG00000042647
ENSMUSG00000041164	Zmiz2	ENSMUSG00000031119		ENSMUSG00000027984		ENSMUSG00000042709
ENSMUSG00000041231	Ublcp1	ENSMUSG00000031154		ENSMUSG00000027999		ENSMUSG00000042978
ENSMUSG00000041415	Dicer1	ENSMUSG00000031169		ENSMUSG00000028013		ENSMUSG00000043311
ENSMUSG00000041623	D11Wsu47e	ENSMUSG00000031328		ENSMUSG00000028062		ENSMUSG00000044037
ENSMUSG00000041638	Gcn1l1	ENSMUSG00000031342		ENSMUSG00000028093		ENSMUSG00000044197
ENSMUSG00000041815	Poldip3	ENSMUSG00000031486		ENSMUSG00000028102		ENSMUSG00000044405
ENSMUSG00000041859	Mcm3	ENSMUSG00000031502		ENSMUSG00000028126		ENSMUSG00000045038
ENSMUSG00000041870	Ankrd13a	ENSMUSG00000031503		ENSMUSG00000028180		ENSMUSG00000045078
ENSMUSG00000041936	Agrn	ENSMUSG00000031508		ENSMUSG00000028223		ENSMUSG00000045294
ENSMUSG00000042029	Ncapg2	ENSMUSG00000031616		ENSMUSG00000028229		ENSMUSG00000045438
ENSMUSG00000042419	Nfkbil1	ENSMUSG00000031642		ENSMUSG00000028233		ENSMUSG00000045503
ENSMUSG00000042489	Clspn	ENSMUSG00000031659		ENSMUSG00000028247		ENSMUSG00000046329
ENSMUSG00000042793	Lgr6	ENSMUSG00000031691		ENSMUSG00000028251		ENSMUSG00000046671
ENSMUSG00000044149	Nkrf	ENSMUSG00000031706		ENSMUSG00000028261		ENSMUSG00000047446
ENSMUSG00000044702	Palb2	ENSMUSG00000031714		ENSMUSG00000028274		ENSMUSG00000047454
ENSMUSG00000044783	Hjurp	ENSMUSG00000031762		ENSMUSG00000028330		ENSMUSG00000047496
ENSMUSG00000045411	2410002F23Rik	ENSMUSG00000031802		ENSMUSG00000028416		ENSMUSG00000047712
ENSMUSG00000046111	Cep295	ENSMUSG00000031835		ENSMUSG00000028420		ENSMUSG00000047866
ENSMUSG00000046707	Csnk2a2	ENSMUSG00000031853		ENSMUSG00000028494		ENSMUSG00000047888
ENSMUSG00000046897	Zfp740	ENSMUSG00000031858		ENSMUSG00000028557		ENSMUSG00000047905
ENSMUSG00000047030	Spata2	ENSMUSG00000031871		ENSMUSG00000028607		ENSMUSG00000047989
ENSMUSG00000047045	Tmem164	ENSMUSG00000031907		ENSMUSG00000028622		ENSMUSG00000048040
ENSMUSG00000047246	Hist1h2be	ENSMUSG00000031916		ENSMUSG00000028636		ENSMUSG00000048486
ENSMUSG00000047832	Cdca4	ENSMUSG00000031921		ENSMUSG00000028690		ENSMUSG00000048490
ENSMUSG00000047945	Marcksl1	ENSMUSG00000031983		ENSMUSG00000028706		ENSMUSG00000048911
ENSMUSG00000048109	Rbm15	ENSMUSG00000032011		ENSMUSG00000028737		ENSMUSG00000049225
ENSMUSG00000048327	Ckap2l	ENSMUSG00000032012		ENSMUSG00000028743		ENSMUSG00000049858
ENSMUSG00000048376	F2r	ENSMUSG00000032013		ENSMUSG00000028910		ENSMUSG00000049940
ENSMUSG00000048668	Rhno1	ENSMUSG00000032085		ENSMUSG00000028961		ENSMUSG00000050144
ENSMUSG00000048696	Mex3d	ENSMUSG00000032216		ENSMUSG00000028973		ENSMUSG00000050953
ENSMUSG00000049300	Prmt6	ENSMUSG00000032280		ENSMUSG00000028975		ENSMUSG00000051034
ENSMUSG00000049932	H2afx	ENSMUSG00000032290		ENSMUSG00000029017		ENSMUSG00000051391
ENSMUSG00000050936	Hist2h2bb	ENSMUSG00000032308		ENSMUSG00000029020		ENSMUSG00000051675
ENSMUSG00000051278	Zgrf1	ENSMUSG00000032334		ENSMUSG00000029047		ENSMUSG00000053510
ENSMUSG00000051627	Hist1h1e	ENSMUSG00000032363		ENSMUSG00000029066		ENSMUSG00000054434
ENSMUSG00000051695	Pcbp1	ENSMUSG00000032411		ENSMUSG00000029093		ENSMUSG00000054455
ENSMUSG00000051786	Tubgcp6	ENSMUSG00000032431		ENSMUSG00000029128		ENSMUSG00000054619
ENSMUSG00000052446	Zfp961	ENSMUSG00000032562		ENSMUSG00000029131		ENSMUSG00000054733
ENSMUSG00000052565	Hist1h1d	ENSMUSG00000032743		ENSMUSG00000029173		ENSMUSG00000056121
ENSMUSG00000052752	Traf7	ENSMUSG00000032782		ENSMUSG00000029198		ENSMUSG00000056476
ENSMUSG00000052833	Sae1	ENSMUSG00000032796		ENSMUSG00000029203		ENSMUSG00000056666
ENSMUSG00000053453	Thoc7	ENSMUSG00000032812		ENSMUSG00000029310		ENSMUSG00000056938
ENSMUSG00000053646	Plxnb1	ENSMUSG00000032827		ENSMUSG00000029545		ENSMUSG00000056973
ENSMUSG00000054115	Skp2	ENSMUSG00000032855		ENSMUSG00000029577		ENSMUSG00000057363
ENSMUSG00000054199	Gon4l	ENSMUSG00000032875		ENSMUSG00000029627		ENSMUSG00000057554
ENSMUSG00000054693	Adam10	ENSMUSG00000033004		ENSMUSG00000029632		ENSMUSG00000057808
ENSMUSG00000054717	Hmgb2	ENSMUSG00000033149		ENSMUSG00000029776		ENSMUSG00000058317
ENSMUSG00000054766	Set	ENSMUSG00000033209		ENSMUSG00000030045		ENSMUSG00000058402
ENSMUSG00000055334	Snupn	ENSMUSG00000033253		ENSMUSG00000030246		ENSMUSG00000058446
ENSMUSG00000055612	Cdca7	ENSMUSG00000033282		ENSMUSG00000030287		ENSMUSG00000058492
ENSMUSG00000055707	Klhl26	ENSMUSG00000033436		ENSMUSG00000030298		ENSMUSG00000058624
ENSMUSG00000055723	Rras2	ENSMUSG00000033453		ENSMUSG00000030335		ENSMUSG00000060002
ENSMUSG00000056076	Eif3b	ENSMUSG00000033458		ENSMUSG00000030541		ENSMUSG00000060073
ENSMUSG00000056167	Cnot10	ENSMUSG00000033728		ENSMUSG00000030545		ENSMUSG00000060450
ENSMUSG00000056394	Lig1	ENSMUSG00000033902		ENSMUSG00000030591		ENSMUSG00000060679
ENSMUSG00000057113	Npm1	ENSMUSG00000034205		ENSMUSG00000030629		ENSMUSG00000061650
ENSMUSG00000057147	Dph6	ENSMUSG00000034255		ENSMUSG00000030652		ENSMUSG00000061740
ENSMUSG00000057406	Whsc1	ENSMUSG00000034271		ENSMUSG00000030735		ENSMUSG00000061780
ENSMUSG00000058298	Mcm9	ENSMUSG00000034390		ENSMUSG00000030861		ENSMUSG00000062078
ENSMUSG00000058301	Upf1	ENSMUSG00000034413		ENSMUSG00000030869		ENSMUSG00000063558
ENSMUSG00000058385	Hist1h2bg	ENSMUSG00000034445		ENSMUSG00000030884		ENSMUSG00000065649
ENSMUSG00000058392	Rrp1b	ENSMUSG00000034525		ENSMUSG00000030986		ENSMUSG00000065954
ENSMUSG00000058799	Nap1l1	ENSMUSG00000034573		ENSMUSG00000031021		ENSMUSG00000066621
ENSMUSG00000059195	Gm12715	ENSMUSG00000034595		ENSMUSG00000031072		ENSMUSG00000068250
ENSMUSG00000059208	Hnrnpm	ENSMUSG00000034610		ENSMUSG00000031299		ENSMUSG00000068290
ENSMUSG00000059552	Trp53	ENSMUSG00000034684		ENSMUSG00000031337		ENSMUSG00000068747
ENSMUSG00000060227	Casc4	ENSMUSG00000034685		ENSMUSG00000031347		ENSMUSG00000070738
ENSMUSG00000060678	Hist1h4c	ENSMUSG00000034751		ENSMUSG00000031352		ENSMUSG00000071369
ENSMUSG00000060981	Hist1h4h	ENSMUSG00000034807		ENSMUSG00000031378		ENSMUSG00000071657
ENSMUSG00000061411	Nol4l	ENSMUSG00000034908		ENSMUSG00000031533		ENSMUSG00000073405
ENSMUSG00000061482	Hist1h4d	ENSMUSG00000034911		ENSMUSG00000031545		ENSMUSG00000074165
ENSMUSG00000061527	Krt5	ENSMUSG00000035109		ENSMUSG00000031584		ENSMUSG00000074579
ENSMUSG00000061991	Hist1h2af	ENSMUSG00000035164		ENSMUSG00000031641		ENSMUSG00000074649
ENSMUSG00000062115	Rai1	ENSMUSG00000035245		ENSMUSG00000031722		ENSMUSG00000074918
ENSMUSG00000062127	Cttnbp2nl	ENSMUSG00000035299		ENSMUSG00000031765		ENSMUSG00000075419
ENSMUSG00000063021	Hist1h2ak	ENSMUSG00000035305		ENSMUSG00000031782		ENSMUSG00000075600
ENSMUSG00000063445	Nmral1	ENSMUSG00000035469		ENSMUSG00000031807		ENSMUSG00000075602
ENSMUSG00000064326	Siva1	ENSMUSG00000035478		ENSMUSG00000031818		ENSMUSG00000075998
ENSMUSG00000069273	Hist1h3e	ENSMUSG00000035783		ENSMUSG00000031889		ENSMUSG00000078786
ENSMUSG00000069310	Hist1h3c	ENSMUSG00000035873		ENSMUSG00000031958		ENSMUSG00000079557
ENSMUSG00000069793	Slfn9	ENSMUSG00000035914		ENSMUSG00000031969		ENSMUSG00000081824
ENSMUSG00000070047	Fat1	ENSMUSG00000036057		ENSMUSG00000031986		ENSMUSG00000084260
ENSMUSG00000070319	Eif3g	ENSMUSG00000036256		ENSMUSG00000031987		ENSMUSG00000084347
ENSMUSG00000070348	Ccnd1	ENSMUSG00000036334		ENSMUSG00000032047		ENSMUSG00000085793
ENSMUSG00000071054	Safb	ENSMUSG00000036403		ENSMUSG00000032051		ENSMUSG00000088856
ENSMUSG00000071337	Tia1	ENSMUSG00000036446		ENSMUSG00000032067		ENSMUSG00000089917
ENSMUSG00000071660	Ttc9c	ENSMUSG00000036501		ENSMUSG00000032092		ENSMUSG00000090952
ENSMUSG00000072949	Acot1	ENSMUSG00000036555		ENSMUSG00000032279		ENSMUSG00000092002
ENSMUSG00000073434	Wdr90	ENSMUSG00000036810		ENSMUSG00000032314		ENSMUSG00000093661
ENSMUSG00000074403	Hist2h3b	ENSMUSG00000036862		ENSMUSG00000032328
ENSMUSG00000074802	Gas2l3	ENSMUSG00000036986		ENSMUSG00000032330
ENSMUSG00000074825	Itpripl1	ENSMUSG00000037410		ENSMUSG00000032393
ENSMUSG00000075031	Hist1h2bb	ENSMUSG00000037552		ENSMUSG00000032396
ENSMUSG00000075703	Ept1	ENSMUSG00000037791		ENSMUSG00000032418
ENSMUSG00000078495	Gm13157	ENSMUSG00000037902		ENSMUSG00000032456
ENSMUSG00000078570	1110065P20Rik	ENSMUSG00000037972		ENSMUSG00000032468
ENSMUSG00000078652	Psme3	ENSMUSG00000037995		ENSMUSG00000032515
ENSMUSG00000079260	Tmppe	ENSMUSG00000038146		ENSMUSG00000032527
ENSMUSG00000079523	Tmsb10	ENSMUSG00000038274		ENSMUSG00000032602
ENSMUSG00000085241	Snhg3	ENSMUSG00000038296		ENSMUSG00000032788
ENSMUSG00000087174	5530601H04Rik	ENSMUSG00000038406		ENSMUSG00000032902
ENSMUSG00000090290	Gm17296	ENSMUSG00000038418		ENSMUSG00000032952
ENSMUSG00000091383	Hist1h2al	ENSMUSG00000038456		ENSMUSG00000032998
ENSMUSG00000092998	Mir5099	ENSMUSG00000038502		ENSMUSG00000033099
		ENSMUSG00000038544		ENSMUSG00000033157
		ENSMUSG00000038545		ENSMUSG00000033186
		ENSMUSG00000038611		ENSMUSG00000033308
		ENSMUSG00000038718		ENSMUSG00000033429
		ENSMUSG00000038765		ENSMUSG00000033526
		ENSMUSG00000038991		ENSMUSG00000033610
		ENSMUSG00000039117		ENSMUSG00000033624
		ENSMUSG00000039318		ENSMUSG00000033720
		ENSMUSG00000039463		ENSMUSG00000033739
		ENSMUSG00000039477		ENSMUSG00000033793
		ENSMUSG00000039568		ENSMUSG00000033845
		ENSMUSG00000039621		ENSMUSG00000033871
		ENSMUSG00000039637		ENSMUSG00000033938
		ENSMUSG00000039787		ENSMUSG00000034075
		ENSMUSG00000039801		ENSMUSG00000034343
		ENSMUSG00000039842		ENSMUSG00000034345
		ENSMUSG00000039883		ENSMUSG00000034379
		ENSMUSG00000039982		ENSMUSG00000034424
		ENSMUSG00000040128		ENSMUSG00000034729
		ENSMUSG00000040209		ENSMUSG00000034761
		ENSMUSG00000040270		ENSMUSG00000034789
		ENSMUSG00000040459		ENSMUSG00000034853
		ENSMUSG00000040537		ENSMUSG00000034880
		ENSMUSG00000040624		ENSMUSG00000034981
		ENSMUSG00000040669		ENSMUSG00000035027
		ENSMUSG00000040711		ENSMUSG00000035048
		ENSMUSG00000040717		ENSMUSG00000035198
		ENSMUSG00000040721		ENSMUSG00000035674
		ENSMUSG00000040785		ENSMUSG00000035686
		ENSMUSG00000040852		ENSMUSG00000035772
		ENSMUSG00000040928		ENSMUSG00000035885
		ENSMUSG00000040940		ENSMUSG00000035992
		ENSMUSG00000041126		ENSMUSG00000036087
		ENSMUSG00000041235		ENSMUSG00000036097
		ENSMUSG00000041354		ENSMUSG00000036199
		ENSMUSG00000041702		ENSMUSG00000036257
		ENSMUSG00000041779		ENSMUSG00000036291
		ENSMUSG00000041879		ENSMUSG00000036473
		ENSMUSG00000041949		ENSMUSG00000036751
		ENSMUSG00000042116		ENSMUSG00000036880
		ENSMUSG00000042178		ENSMUSG00000036932
		ENSMUSG00000042286		ENSMUSG00000037022
		ENSMUSG00000042292		ENSMUSG00000037075
		ENSMUSG00000042349		ENSMUSG00000037098
		ENSMUSG00000042502		ENSMUSG00000037353
		ENSMUSG00000042548		ENSMUSG00000037376
		ENSMUSG00000042804		ENSMUSG00000037523
		ENSMUSG00000043067		ENSMUSG00000037531
		ENSMUSG00000043496		ENSMUSG00000037685
		ENSMUSG00000044258		ENSMUSG00000037712
		ENSMUSG00000044338		ENSMUSG00000037916
		ENSMUSG00000044447		ENSMUSG00000037949
		ENSMUSG00000044456		ENSMUSG00000037992
		ENSMUSG00000044674		ENSMUSG00000038079
		ENSMUSG00000044807		ENSMUSG00000038084
		ENSMUSG00000045071		ENSMUSG00000038121
		ENSMUSG00000045482		ENSMUSG00000038206
		ENSMUSG00000045639		ENSMUSG00000038240
		ENSMUSG00000045671		ENSMUSG00000038302
		ENSMUSG00000045854		ENSMUSG00000038375
		ENSMUSG00000046186		ENSMUSG00000038462
		ENSMUSG00000046574		ENSMUSG00000038615
		ENSMUSG00000046841		ENSMUSG00000038690
		ENSMUSG00000047090		ENSMUSG00000038717
		ENSMUSG00000047497		ENSMUSG00000038965
		ENSMUSG00000047749		ENSMUSG00000039018
		ENSMUSG00000048120		ENSMUSG00000039048
		ENSMUSG00000048126		ENSMUSG00000039087
		ENSMUSG00000048154		ENSMUSG00000039254
		ENSMUSG00000048232		ENSMUSG00000039354
		ENSMUSG00000048285		ENSMUSG00000039461
		ENSMUSG00000048387		ENSMUSG00000039470
		ENSMUSG00000048915		ENSMUSG00000039611
		ENSMUSG00000049076		ENSMUSG00000039620
		ENSMUSG00000049112		ENSMUSG00000039703
		ENSMUSG00000049119		ENSMUSG00000039763
		ENSMUSG00000049532		ENSMUSG00000039810
		ENSMUSG00000049804		ENSMUSG00000039988
		ENSMUSG00000050148		ENSMUSG00000040006
		ENSMUSG00000050271		ENSMUSG00000040028
		ENSMUSG00000050530		ENSMUSG00000040048
		ENSMUSG00000050846		ENSMUSG00000040112
		ENSMUSG00000050910		ENSMUSG00000040177
		ENSMUSG00000050912		ENSMUSG00000040263
		ENSMUSG00000050954		ENSMUSG00000040356
		ENSMUSG00000050989		ENSMUSG00000040370
		ENSMUSG00000051043		ENSMUSG00000040564
		ENSMUSG00000051331		ENSMUSG00000040661
		ENSMUSG00000051339		ENSMUSG00000040740
		ENSMUSG00000051550		ENSMUSG00000040888
		ENSMUSG00000051615		ENSMUSG00000040957
		ENSMUSG00000051790		ENSMUSG00000041028
		ENSMUSG00000051855		ENSMUSG00000041168
		ENSMUSG00000052056		ENSMUSG00000041220
		ENSMUSG00000052062		ENSMUSG00000041264
		ENSMUSG00000052316		ENSMUSG00000041570
		ENSMUSG00000052387		ENSMUSG00000041650
		ENSMUSG00000052407		ENSMUSG00000041696
		ENSMUSG00000052512		ENSMUSG00000041697
		ENSMUSG00000052727		ENSMUSG00000041733
		ENSMUSG00000052957		ENSMUSG00000041740
		ENSMUSG00000053091		ENSMUSG00000041769
		ENSMUSG00000053164		ENSMUSG00000041997
		ENSMUSG00000053399		ENSMUSG00000042010
		ENSMUSG00000053414		ENSMUSG00000042271
		ENSMUSG00000053877		ENSMUSG00000042289
		ENSMUSG00000053897		ENSMUSG00000042298
		ENSMUSG00000053935		ENSMUSG00000042348
		ENSMUSG00000053965		ENSMUSG00000042380
		ENSMUSG00000054555		ENSMUSG00000042677
		ENSMUSG00000054648		ENSMUSG00000042705
		ENSMUSG00000054662		ENSMUSG00000043131
		ENSMUSG00000054675		ENSMUSG00000043162
		ENSMUSG00000054676		ENSMUSG00000043602
		ENSMUSG00000054770		ENSMUSG00000043770
		ENSMUSG00000054889		ENSMUSG00000043953
		ENSMUSG00000055013		ENSMUSG00000044080
		ENSMUSG00000055333		ENSMUSG00000044155
		ENSMUSG00000055485		ENSMUSG00000044337
		ENSMUSG00000055531		ENSMUSG00000044751
		ENSMUSG00000055653		ENSMUSG00000044894
		ENSMUSG00000055799		ENSMUSG00000044986
		ENSMUSG00000055897		ENSMUSG00000045205
		ENSMUSG00000057133		ENSMUSG00000045636
		ENSMUSG00000057880		ENSMUSG00000045767
		ENSMUSG00000058013		ENSMUSG00000045973
		ENSMUSG00000058056		ENSMUSG00000046032
		ENSMUSG00000058761		ENSMUSG00000046230
		ENSMUSG00000059000		ENSMUSG00000046753
		ENSMUSG00000059049		ENSMUSG00000046862
		ENSMUSG00000060206		ENSMUSG00000046934
		ENSMUSG00000060261		ENSMUSG00000047112
		ENSMUSG00000060671		ENSMUSG00000047205
		ENSMUSG00000061048		ENSMUSG00000047260
		ENSMUSG00000061111		ENSMUSG00000047466
		ENSMUSG00000061119		ENSMUSG00000047719
		ENSMUSG00000061536		ENSMUSG00000048878
		ENSMUSG00000061731		ENSMUSG00000049090
		ENSMUSG00000061887		ENSMUSG00000049287
		ENSMUSG00000062012		ENSMUSG00000049422
		ENSMUSG00000062040		ENSMUSG00000049494
		ENSMUSG00000062210		ENSMUSG00000049606
		ENSMUSG00000062312		ENSMUSG00000049760
		ENSMUSG00000062866		ENSMUSG00000050043
		ENSMUSG00000063019		ENSMUSG00000050188
		ENSMUSG00000063455		ENSMUSG00000050608
		ENSMUSG00000063605		ENSMUSG00000050668
		ENSMUSG00000064080		ENSMUSG00000051185
		ENSMUSG00000066842		ENSMUSG00000051224
		ENSMUSG00000067288		ENSMUSG00000051234
		ENSMUSG00000067377		ENSMUSG00000051390
		ENSMUSG00000067916		ENSMUSG00000051483
		ENSMUSG00000068015		ENSMUSG00000051977
		ENSMUSG00000068735		ENSMUSG00000052102
		ENSMUSG00000069895		ENSMUSG00000052337
		ENSMUSG00000070436		ENSMUSG00000052419
		ENSMUSG00000070643		ENSMUSG00000052504
		ENSMUSG00000070733		ENSMUSG00000052712
		ENSMUSG00000071176		ENSMUSG00000052738
		ENSMUSG00000071647		ENSMUSG00000053286
		ENSMUSG00000071713		ENSMUSG00000053329
		ENSMUSG00000073647		ENSMUSG00000053390
		ENSMUSG00000074643		ENSMUSG00000053436
		ENSMUSG00000074766		ENSMUSG00000053604
		ENSMUSG00000075592		ENSMUSG00000053799
		ENSMUSG00000078190		ENSMUSG00000053838
		ENSMUSG00000078429		ENSMUSG00000053898
		ENSMUSG00000079215		ENSMUSG00000054237
		ENSMUSG00000079481		ENSMUSG00000054715
		ENSMUSG00000085936		ENSMUSG00000055128
		ENSMUSG00000087153		ENSMUSG00000055943
		ENSMUSG00000089764		ENSMUSG00000056153
		ENSMUSG00000090663		ENSMUSG00000056234
		ENSMUSG00000091243		ENSMUSG00000056429
		ENSMUSG00000091387		ENSMUSG00000056698
		ENSMUSG00000091793		ENSMUSG00000056999
		ENSMUSG00000092984		ENSMUSG00000057963
		ENSMUSG00000093668		ENSMUSG00000058267
				ENSMUSG00000058809
				ENSMUSG00000058927
				ENSMUSG00000058997
				ENSMUSG00000059040
				ENSMUSG00000059249
				ENSMUSG00000059409
				ENSMUSG00000059447
				ENSMUSG00000059937
				ENSMUSG00000060068
				ENSMUSG00000060376
				ENSMUSG00000060961
				ENSMUSG00000061130
				ENSMUSG00000061313
				ENSMUSG00000061393
				ENSMUSG00000061461
				ENSMUSG00000061518
				ENSMUSG00000062198
				ENSMUSG00000062646
				ENSMUSG00000062797
				ENSMUSG00000062908
				ENSMUSG00000063428
				ENSMUSG00000063684
				ENSMUSG00000063694
				ENSMUSG00000064215
				ENSMUSG00000064341
				ENSMUSG00000064345
				ENSMUSG00000064351
				ENSMUSG00000064363
				ENSMUSG00000064367
				ENSMUSG00000064368
				ENSMUSG00000064370
				ENSMUSG00000064451
				ENSMUSG00000064547
				ENSMUSG00000064694
				ENSMUSG00000064941
				ENSMUSG00000064945
				ENSMUSG00000064994
				ENSMUSG00000065145
				ENSMUSG00000065327
				ENSMUSG00000065353
				ENSMUSG00000065637
				ENSMUSG00000065645
				ENSMUSG00000067161
				ENSMUSG00000067713
				ENSMUSG00000067719
				ENSMUSG00000067847
				ENSMUSG00000067869
				ENSMUSG00000068328
				ENSMUSG00000069255
				ENSMUSG00000070044
				ENSMUSG00000070639
				ENSMUSG00000070730
				ENSMUSG00000070814
				ENSMUSG00000071014
				ENSMUSG00000071226
				ENSMUSG00000071253
				ENSMUSG00000071256
				ENSMUSG00000071291
				ENSMUSG00000071533
				ENSMUSG00000071649
				ENSMUSG00000072704
				ENSMUSG00000072946
				ENSMUSG00000073471
				ENSMUSG00000074064
				ENSMUSG00000074358
				ENSMUSG00000074698
				ENSMUSG00000075467
				ENSMUSG00000075706
				ENSMUSG00000075779
				ENSMUSG00000078153
				ENSMUSG00000078716
				ENSMUSG00000078870
				ENSMUSG00000078970
				ENSMUSG00000079002
				ENSMUSG00000079317
				ENSMUSG00000079677
				ENSMUSG00000079737
				ENSMUSG00000080893
				ENSMUSG00000080989
				ENSMUSG00000081164
				ENSMUSG00000081413
				ENSMUSG00000081485
				ENSMUSG00000081729
				ENSMUSG00000082319
				ENSMUSG00000083396
				ENSMUSG00000083563
				ENSMUSG00000083829
				ENSMUSG00000083844
				ENSMUSG00000083854
				ENSMUSG00000084098
				ENSMUSG00000084289
				ENSMUSG00000084291
				ENSMUSG00000084536
				ENSMUSG00000084591
				ENSMUSG00000084744
				ENSMUSG00000084830
				ENSMUSG00000086252
				ENSMUSG00000086784
				ENSMUSG00000087298
				ENSMUSG00000087676
				ENSMUSG00000088368
				ENSMUSG00000089838
				ENSMUSG00000089862
				ENSMUSG00000090053
				ENSMUSG00000090150
				ENSMUSG00000090935
				ENSMUSG00000091207
				ENSMUSG00000091498
				ENSMUSG00000091831
				ENSMUSG00000092081
				ENSMUSG00000092365
				ENSMUSG00000092746
				ENSMUSG00000092805

## Sheet: Sheet6
Table S6. RNA expression and protein staining scores from The Human Protein Atlas
MCF7	RNA	protein
Gene symbol	RNA(FPKM)	antibody staining (score)	antibody staining	intensity
H2afx	177	6349	high	strong
Kif11	27	7670	high	strong
Mcm6	65	4010	high	strong
Ki67	50	3338	high	strong
Ncapd2	24	6258	high	strong
Prc1	100	NA
Smc2	18	NA
Tacc3	52	1062	low	weak
Top2a	47	5546	high	strong
Tpx2	112	1399	medium	moderate
